# Supplementary material for: Activated Platelet–Released Heat Shock Protein 90α Triggers Autophagy‐Dependent Neutrophil Extracellular Trap Formation and Amplifies Sepsis
Source: Adv Sci (Weinh). 2026 Feb 24;13(25):e15933. doi: 10.1002/advs.202515933 (PMC13137805; doi:10.1002/advs.202515933)
Supplement: Supplementary file 2 — Supporting File 2: advs74491‐sup‐0002‐DataFile.xlsx. [file ADVS-13-e15933-s001.xlsx]

## Sheet: Fig 1
Figure 1A	4325 quantified proteins					23 up-regulated proteins					Figure 1B	Protein.Ids	Genes	OMIX001255-DIA_HS_1.raw	OMIX001255-DIA_HS_2.raw	OMIX001255-DIA_HS_3.raw	OMIX001255-DIA_sepsis_1.raw	OMIX001255-DIA_sepsis_2.raw	OMIX001255-DIA_sepsis_3.raw		Figure 1C	Upregulated protein from our data		Upregulated protein from OMIX001255			Figure 1D	Protein	Fold change
	Protein accession	Gene name	Sepsis/HD Ratio	Sepsis/HD P value		Protein accession	Gene name	Sepsis/HD Ratio	Sepsis/HD P value			A0A075B6H9	IGLV4-69	3786990	3797860	978116	2295880	2993420	5340460			Protein accession	Gene name	Gene name				HSP90AA1	1.61362
	A0AVT1	UBA6	1.05781	0.376565		P02741	CRP	6.07598	0.0217365			A0A075B6I0	IGLV8-61	190559000	101473000	111540000	51476600	83086700	91221900			P02741	CRP	S100A9				EEF1A1	1.58203
	A0FGR8	ESYT2	1.09289	0.235616		P42830	CXCL5	3.77595	0.0177739			A0A075B6I1	IGLV4-60	818189	702828	238689	234837	320129	202388			P42830	CXCL5	S100A8				FKBP5	1.52956
	A0M8Q6	IGLC7	0.496322	0.17372		Q8IUX4	APOBEC3F	3.22252	4.88369e-06			A0A075B6I4	IGLV10-54	1146240	1875250		734259	1182020	405289			Q8IUX4	APOBEC3F	SAA1
	A1A4S6	ARHGAP10	0.796595	0.107313		O00560	SDCBP	2.55679	0.00252802			A0A075B6I9	IGLV7-46	413977	1310430	196569	300877	357781	949415			O00560	SDCBP	DEFA1
	A1A5C7	SLC22A23	1.20521	NA		P31937	HIBADH	2.54322	0.0365655			A0A075B6J9	IGLV2-18	18960000	14427300	10405300	9710760	10059000	16847800			P31937	HIBADH	MPO			Figure 1E	HD	Sepsis
	A1KZ92	PXDNL	1.07242	NA		Q9BV44	THUMPD3	2.01998	0.046066			A0A075B6K0	IGLV3-16	3489150		1247280	1506870	6314410				Q9BV44	THUMPD3	RPL27				1432	2949
	A1L0T0	ILVBL	1.732	NA		O43491	EPB41L2	1.77607	0.0490457			A0A075B6K2	IGLV3-12	179351	469645		245680		683839			O43491	EPB41L2	RPS9				976	2478
	A1X283	SH3PXD2B	0.733324	0.485333		Q14061	COX17	1.76244	0.02611			A0A075B6K0;A0A075B6K4	IGLV3-10	62985300	142685000	112815000	38135100	56459200	142103000			Q14061	COX17	RPS3				1642	3265
	A2A288	ZC3H12D	0.575505	NA		Q96PM5	RCHY1	1.731	0.0412332			A0A075B6K5	IGLV3-9	194642000	285837000	173589000	173059000	210391000	720042000			Q96PM5	RCHY1	RPL7				1075	2756
	A2RRP1	NBAS	0.97391	0.508138		Q9C0H2	TTYH3	1.71069	0.0287079			A0A075B6P5;P01615	IGKV2-28;IGKV2D-28	12421600	17793800	7968080	12428700	8439150	27810000			Q9C0H2	TTYH3	RPS14				2076	1789
	A2RTX5	TARS3	0.893201	0.402582		Q13409	DYNC1I2	1.70332	0.00943979			A0A075B6Q5	IGHV3-64	5592430	40862700	16248200	4643460	11349800	26655700			Q13409	DYNC1I2	RPS18				2564	1658
	A2RUC4	TYW5	1.4115	0.362759		O14576	DYNC1I1	1.70205	0.0224259			A0A075B6R2	IGHV4-4	10157900	20376800	3794710	7273060	6889080	26918900			O14576	DYNC1I1	RPS13
	A3KMH1	VWA8	0.785549	0.453754		Q9Y5U9	IER3IP1	1.67371	0.003819			A0A075B6S2	IGKV2D-29		603296	336919	703275		1693390			Q9Y5U9	IER3IP1	RPL8
	A4D1B5	GSAP	0.957836	0.732744		Q9NX55	HYPK	1.63571	0.0166449			A0A075B6S5;A0A0C4DH67;A0A0C4DH69	IGKV1-27	24730500	26016600	12729900	16627700	16435600	43879300			Q9NX55	HYPK	RPS8			Figure 1F	HD	Sepsis
	A4D1P6	WDR91	1.12415	0.577534		P05141	SLC25A5	1.62397	0.0413759			A0A075B6S6	IGKV2D-30	1860940	1689590	9503010	4648690	8002150	12610800			P05141	SLC25A5	RPS19				56.604	82.186
	A5D8V6	VPS37C	0.893764	0.171634		P07900	HSP90AA1	1.61362	0.0265158			A0A087WSY6	IGKV3D-15	55349900	58747700	36126000	38503400	38104200	113747000			P07900	HSP90AA1	YBX1				108.862	59.893
	A5YKK6	CNOT1	0.943902	0.428804		Q8NBN7	RDH13	1.60817	0.040047			A0A087WSZ0	IGKV1D-8	1250530	1571420	1270960	1084050	1055670	1318160			Q8NBN7	RDH13	RPS28				40.006	29.585
	A6NDG6	PGP	0.901367	0.553993		Q5VW38	GPR107	1.59006	0.0352751			A0A087WW87;P01614	IGKV2-40;IGKV2D-40	3782410	5032350	3672110	3498880	6390970	4577540			Q5VW38	GPR107	RPL27A				48.059	109.787
	A6NFX1	MFSD2B	1.31675	0.124967		P68104	EEF1A1	1.58203	0.0384428			A0A0A0MRZ9	IGLV5-52		737374				482933			P68104	EEF1A1	RPS15				55.002	85.457
	A6NGU5	GGT3P	1.19057	0.380377		Q9NW68	BSDC1	1.5411	0.0475519			A0A0A0MS14	IGHV1-45	5682970	4380480	2682510	2586310	5060710	4018460			Q9NW68	BSDC1	RPS7				63.96	67.759
	A6NHR9	SMCHD1	10.5968	NA		Q13451	FKBP5	1.52956	0.0482839			A0A0A0MS15;A0A0B4J1V6	IGHV3-49	55907100	107929000	90905700	41532700	65660400	109948000			Q13451	FKBP5	RPL13				28.532	75.153
	A6NIH7	UNC119B	1.17434	0.609265		P55795	HNRNPH2	1.5195	0.0195625			A0A0A0MT36	IGKV6D-21	27054100	30289900	9520050	11479100	18869100	30691000			P55795	HNRNPH2	RPL29				85.748	101.986
	A7E2V4	ZSWIM8	1.07025	0.629232		P20933	AGA	1.51897	0.0312684			A0A0A0MT89	IGKJ1	49006100	72237100	42837700	21876300	37754500	44780500			P20933	AGA	RPL14				45.72	99.755
	A8MXV4	NUDT19	1.25531	0.250653								A0A0B4J1U3	IGLV1-36	6153670	7363860	5474750	3812260	7174330	7065400					SLC7A5				45.675	113.56
	A9UHW6	MIF4GD	1.26634	0.233733		37 down-regulated proteins						A0A0B4J1U7	IGHV6-1	85557100	99757800	95714300	97284600	115303000	141741000					RPS4X				92.001	159.692
	B0I1T2	MYO1G	0.672944	0.111714		Protein accession	Gene name	Sepsis/HD Ratio	Sepsis/HD P value			A0A0B4J1V0	IGHV3-15	19635000	38632500	16554700	16372900	21372200	34963300					RPL4				56.827	91.385
	B2RUZ4	SMIM1	1.29855	0.139821		P13591	NCAM1	0.246437	0.0340571			A0A0B4J1V1	IGHV3-21	3189160	5842230	3761070	1187720	5019760	11022300					RPS2				117.873	51.186
	B7ZAQ6	GPR89A	0.729325	0.111946		P11226	MBL2	0.278837	0.0202361			A0A0B4J1V2	IGHV2-26	34611500	21972500	5706340	14699300	14381700	25815500					RPS24				75.338	118.643
	C4AMC7	WASH3P	0.880366	0.387171		P06276	BCHE	0.299458	0.0402796			A0A0B4J1X5;A0A0C4DH42;P01764;P01767;P01768;P01772;P0DP02;P0DP03	IGHV3-74	251074000	285201000	185010000	214033000	206063000	321172000					RPS6				50.184	91.361
	C9JLW8	MCRIP1	1.16147	0.631552		P02452	COL1A1	0.305397	0.0251682			A0A0B4J1X8	IGHV3-43	271955		429305	133278	152262	938919					RACK1				67.442	99.749
	G2XKQ0	SUMO1P1	1.76285	0.437192		P51397	DAP	0.322008	0.0170012			A0A0B4J1Y8	IGLV9-49	29774500	34596800	29487900	10352100	15768400	55953200					RPL18				47.654	51.63
	O00115	DNASE2	1.07069	0.80645		P07951	TPM2	0.419227	0.00571747			A0A0B4J1Y9	IGHV3-72	270620000	314005000	401554000	215692000	283852000	292165000					RPL37A				42.311	77.156
	O00116	AGPS	0.853798	0.38047		P0DOX8	--	0.428341	0.0490507			A0A0B4J2D5;P0DPI2	GATD3A;GATD3B	15705600	13258500	12670900	11430900	13235400	13755600					EEF2				47.608
	O00139	KIF2A	0.966827	0.483303		P55268	LAMB2	0.435259	0.00936402			A0A0B4J2D9;P0DP09	IGKV1-13;IGKV1D-13	2703150	2785900	1441780	1701290	3865800	4178160					RPL11				46.868
	O00142	TK2	0.710356	0.022814		P80748	IGLV3-21	0.448341	0.0453077			A0A0B4J2H0	IGHV1-69D	15517800	12903400	350674	4753140	7945080	46543500					RPLP0
	O00151	PDLIM1	0.941383	0.614315		P01701	IGLV1-51	0.45307	0.0409055			A0A0C4DH24	IGKV6-21			2048190	2961090	1053330	7732610					FKBP4
	O00154	ACOT7	0.941278	0.624941		P53779	MAPK10	0.45454	0.0463596			A0A0C4DH25	IGKV3D-20	129505000	182149000	115900000	46707500	47305200	122077000					RPS20			Figure 1G	HD	Sepsis
	O00159	MYO1C	1.02029	0.79858		P30711	GSTT1	0.462599	0.0147822			A0A0C4DH29	IGHV1-3	26183500	22814700	9499400	11020300	13711400	42469800					RPL12				0.753082	0.827095
	O00160	MYO1F	0.82326	0.315982		O95999	BCL10	0.481365	0.0165179			A0A0C4DH31	IGHV1-18	61425700	59124500	46048600	34724000	49964700	166966000					RPS5				0.627509	1.28857
	O00161	SNAP23	0.890745	0.370666		O14498	ISLR	0.497107	0.00273757			A0A0C4DH32	IGHV3-20	749607	812531	357503	1636600	580421	1131170					RPS26				0.51823	1.10144
	O00170	AIP	1.14922	0.547977		O15204	ADAMDEC1	0.513827	0.012711			A0A0C4DH33	IGHV1-24	18081000	18002400	9557800	3424420	15625600	10682000					RPS11
	O00186	STXBP3	0.865053	0.147096		Q9NY15	STAB1	0.52815	0.0323116			A0A0C4DH34	IGHV4-28	120539000	336575000	294395000	93387100	144303000	447549000					RPS3A
	O00187	MASP2	0.738055	0.477023		Q9UJC5	SH3BGRL2	0.543469	0.0225206			A0A0C4DH38	IGHV5-51	160215000	228242000	168480000	61898100	91297400	114813000					SERBP1
	O00189	AP4M1	0.808597	0.33995		P18085	ARF4	0.549038	0.0257467			A0A0C4DH39	IGHV1-58	1308530	792388	403583	561838	993637	2898320					LYZ			Figure 1H	HD	Sepsis
	O00194	RAB27B	1.05807	0.23753		Q16363	LAMA4	0.557375	0.00991661			A0A0C4DH41;P01825	IGHV4-59;IGHV4-61	974905	1114630	446711		3798080	858463					RPS16				80	333
	O00203	AP3B1	1.03939	0.715311		Q15811	ITSN1	0.564796	0.0223567			A0A0C4DH43;P01814	IGHV2-70D	108129000	170416000	134415000	30668600	43664000	141951000					LTF				146	1720
	O00214	LGALS8	1.20516	0.109953		Q9BXD5	NPL	0.568092	0.000638403			A0A0C4DH55;P01624	IGKV3D-7	776642000	842593000	528740000	456314000	597130000	1379960000					RPL19				453	933
	O00217	NDUFS8	0.976564	0.85283		P10586	PTPRF	0.569817	0.0261123			A0A0C4DH67	IGKV1-8	6575090	4913220	8783640	3579050	2373590	8889040					EEF1A1				286	561
	O00231	PSMD11	1.01563	0.943322		Q96RQ3	MCCC1	0.576791	0.00660069			A0A0C4DH68	IGKV2-24	34382100	27938800	20634700	38619200	66256500	65228900					NAMPT				258	498
	O00232	PSMD12	0.874064	0.48451		Q9P2T1	GMPR2	0.581453	0.00997043			A0A0C4DH72;P01599	IGKV1-6	37527800	43598000	31199300	29504800	27866100	100172000					CAPRIN1
	O00233	PSMD9	0.999908	0.844244		Q9H7J1	PPP1R3E	0.587276	0.0382577			A0A0C4DH73;P01611	IGKV1-12;IGKV1D-12	1209320	1310310	470504	585562	683901	2351590					PDXK
	O00244	ATOX1	1.14865	0.480028		P00736	C1R	0.599822	0.0382647			A0A0G2JS06	IGLV5-39	20367800	15957600	11601400	10296200	10251600	19869300					RPLP2			Figure 1I	HD	Sepsis
	O00258	GET1	0.928897	0.802993		Q9H2H8	PPIL3	0.612567	0.0140556			A0A0J9YVY3	IGHV7-4-1	5374550	4130550	5426030	1371440	3204870	8545600					PABPC4				0.98	3.21
	O00264	PGRMC1	0.943716	0.659135		Q96BM9	ARL8A	0.615659	0.00223461			A0A0J9YX35	IGHV3-64D	10448200	28868700	28711700	17332400	20125400	20356900					RPL13A				1.22	5.46
	O00267	SUPT5H	1.91487	0.536025		P58215	LOXL3	0.620539	0.00489131			A0A0J9YXX1	IGHV5-10-1	5786380	105176000	9089780	36996400	93829800	40040600					FCGBP				0.56	3.88
	O00273	DFFA	0.851598	0.483776		P36639	NUDT1	0.624293	0.0274			A0A0U1RRL7	MMP24OS	331154	214474	372617	549818	118109	247009					GOLM1				2.74	2.1
	O00299	CLIC1	0.810316	0.176463		Q03154	ACY1	0.631295	0.0420887			A0AVT1	UBA6	3791700	4058070	3925920	5057500	5511690	5148130					GYPC				0.92	2.37
	O00303	EIF3F	1.06106	0.733227		Q99698	LYST	0.633059	0.00227871			A0FGR8	ESYT2	12485400	11859900	11673700	10592600	8833020	9138410					GCN1				1.05	3.28
	O00330	PDHX	1.2228	0.233538		Q76LX8	ADAMTS13	0.635652	0.0288515			A0M8Q6	IGLC7	376902	320657	316076	593118	620081	1112090					RPS21
	O00391	QSOX1	0.603846	0.055279		P02810	PRH1	0.641224	0.0426031			A1A4S6	ARHGAP10	5392330	4928630	5628080	3572290	3623740	3729620					PTMA
	O00399	DCTN6	0.976592	0.810238		Q9BUN5	CCDC28B	0.646326	0.0068148			A1L0T0	ILVBL	1493830	1767030	1213880	1545160	1428830	947645					RNASET2
	O00400	SLC33A1	0.834717	0.0763705		Q6V1X1	DPP8	0.649824	0.0367651			A1L390	PLEKHG3			38466.9	36180.9		131771					RPS17
	O00408	PDE2A	0.862597	0.528863		Q9HBL0	TNS1	0.665276	0.0309121			A1L3X0	ELOVL7	9194750	9327470	11247800	12859200		22499600					RPSA
	O00410	IPO5	1.06527	0.368062								A1X283	SH3PXD2B	2524550	2467780	1471230	3763210	2281510	2573680					LBP
	O00421	CCRL2	0.640772	0.0548251								A0A075B6S2;A2NJV5	IGKV2-29	873934000	1065340000	484810000	469821000	838227000	808835000					CSTB
	O00429	DNM1L	1.06025	0.40111								A2RRP1	NBAS	1998960	2163600	2014310	1964990	1970070	1928370					GM2A
	O00453	LST1	0.657365	0.24641								A2RTX5	TARSL2	1407080	1213910	1307320	1441770	1248020	2107570					RPLP1
	O00461	GOLIM4	0.947807	0.682932								A2RUS2	DENND3	8181730	8346130	7210330	4508060	5792420	7952660					HNRNPA1
	O00462	MANBA	0.723067	0.178093								A2VDF0	FUOM	3791330	3556280	3541560	2730910	3771120	2472370					LGALS1
	O00468	AGRN	0.758323	0.788549								A4D1B5	GSAP	32938100	33570700	22207400	23975100	22658300	28314700					IARS
	O00469	PLOD2	1.87075	0.195547								A4D1P6	WDR91	611722	590548	513290	553083	846967	573957					SLC3A2
	O00471	EXOC5	0.955231	0.574658								A5D8V6	VPS37C	817177	801771	691329	781496	631420	902945					CD97
	O00478	BTN3A3	0.864297	0.388782								A5YKK6	CNOT1	1171090	1227770	1244070	1267520	2174600	1371420					RANGAP1
	O00481	BTN3A1	0.72146	0.299303								A6NCE7;Q9GZQ8	MAP1LC3B;MAP1LC3B2	654193	362621	728363	2227330	1037680	2151400					CARHSP1
	O00483	NDUFA4	1.02843	0.79337								A6NCN2	KRT87P				2413900							PLD3
	O00487	PSMD14	0.876592	0.579675								A6ND91	ASPDH					10275.6						MBOAT7
	O00499	BIN1	1.86607	0.568182								A6NDG6	PGP	5042880	4494460	4794720	4855230	9083980	3378660					GLUL
	O00501	CLDN5	1.59286	0.362281								A6NDU8	C5orf51	2247860	2470520	2527310	2259690	1874390	2370850					TIMP3
	O00505	KPNA3	1.07452	0.768993								A6NFX1	MFSD2B	4137210	3828540	3189320	2006810	2563760	1595480					LBR
	O00522	KRIT1	0.887517	0.561393								A6NHL2	TUBAL3	114911000	107230000	160235000	83482900	112552000	67496500					IMPDH2
	O00562	PITPNM1	0.96251	0.979365								A6NI72;A8MVU1;P14598	NCF1;NCF1B				340297	3701340						DRG1
	O00567	NOP56	2.85669	NA								A6QL63	BTBD11	1036460										TXLNA
	O00571	DDX3X	1.20432	0.196765								A8MWD9;P62308	SNRPG;SNRPGP15		459154		1609170	2809010						NUDT4
	O00584	RNASET2	0.908691	0.760464								A8MXV4	NUDT19				202717		140878					HSPH1
	O00629	KPNA4	0.98791	0.813638								A9UHW6	MIF4GD	1063020	1308000	1426700	901627	1152360	1641090					MAP1LC3B
	O00743	PPP6C	1.00885	0.874754								B0I1T2;O94832	MYO1G	1534430	1054750	1078690	1879510	4503840	564008					PARP14
	O00746	NME4	1.19191	0.46761								B7ZAP0	RABGAP1L	85789.4	19815.5	78686.6	118152		101965					RPS12
	O00754	MAN2B1	0.81771	0.200236								B7ZAQ6;P0CG08	GPR89A;GPR89B	142911	148070	181073	225689		150214					VPS26A
	O00764	PDXK	1.23689	0.526217								A0M8Q6;B9A064;P0CF74;P0CG04;P0DOY2	IGLL5	1375780000	1660860000	1595150000	1265050000	1311880000	1739990000					OPLAH
	O14523	C2CD2L	1.3593	0.0746507								C4AMC7;Q6VEQ5	WASH2P;WASH3P	981198	936826	1244630	1123410	1643460	814440					GATM
	O14530	TXNDC9	0.98924	0.945442								C9J7I0	UMAD1	605073	642936	635196	850872	372721	487959					SEC63
	O14561	NDUFAB1	2.40113	NA								E9PAV3;Q13765	NACA	6693910	6568550	7214230	9038090	22656000	10047700					CD59
	O14578	CIT	0.639089	0.424979								E9PB15	PTGES3L	913536	542145	652312	613516		383823					HNRNPR
	O14579	COPE	1.08192	0.826855								G9CGD6;Q8WWN9	CNK3/IPCEF1;IPCEF1	350845	340636	375938	237855		602149					EIF3A
	O14617	AP3D1	1.06393	0.500093								L0R6Q1	SLC35A4	6371290	6645220	6754540	6152660	5996180	5888840					DGAT1
	O14618	CCS	0.927582	0.966374								O00116	AGPS	13961400	16776700	12768300	11926200	11889400	12626300					FLG2
	O14639	ABLIM1	0.708686	0.190827								O00139	KIF2A	39543400	46961200	40018000	29877400	28967100	30111800					CREG1
	O14656	TOR1A	0.850434	0.0526663								O00142	TK2	8321360	7461540	8429770	8115510	20025800	7313330					CD274
	O14657	TOR1B	1.01527	0.91093								O00151	PDLIM1	386853000	486897000	550377000	481441000	238127000	523618000					METTL7A
	O14662	STX16	0.740212	0.30164								O00154	ACOT7	14106200	11024600	10446900	18040900	9416810	25356100					HNRNPA0
	O14672	ADAM10	0.940631	0.593552								O00159	MYO1C	7203840	12218400	12218900	8216020	8280530	13441100					PPT1
	O14681	EI24	0.829849	0.53996								O00160	MYO1F	1449050	881686	1237110	2534990	10107500	1085680					EIF3C
	O14727	APAF1	0.863453	0.00802957								O00161	SNAP23	72256100	82271900	99747300	97871300	34252200	79560800					AVL9
	O14730	RIOK3	0.927874	0.437476								O00170	AIP	17985500	15315900	15695300	25539500	19833600	22271200					ARIH1
	O14734	ACOT8	0.899703	0.78768								O00178	GTPBP1	1657780	2030480	1917930	2725260	2404630	2779430					TMPO
	O14735	CDIPT	1.09778	0.925851								O00182	LGALS9				1145490	2087810						FKBP5
	O14737	PDCD5	1.14975	0.428981								O00186	STXBP3	15057400	14076000	15081600	12360600	11975400	10914500					EIF4EBP1
	O14744	PRMT5	0.715888	0.107151								O00187	MASP2	4087900	4265980	5132620	2176270	4785840	2891180					FUBP1
	O14745	NHERF1	1.11365	0.522531								O00189	AP4M1	291244	258002	370461	326037		204363					FCGR3A
	O14772	FPGT	1.02539	0.931543								O00194	RAB27B	182295000	177034000	188149000	201102000	152819000	208581000					HSPA1A
	O14773	TPP1	0.974056	0.782105								O00203;Q13367	AP3B1	5845930	7366900	6716490	6794150	6328510	6884200					RAB27A
	O14775	GNB5	0.912691	0.576392								O00214	LGALS8	7292630	5923060	3970770	8703820	7185070	11201400					ISG15
	O14787	TNPO2	0.919489	0.486199								O00217	NDUFS8	6042770	6027860	6387820	4059470	5145430	6884900					EPRS
	O14791	APOL1	0.503855	0.196132								O00231	PSMD11	7589240	8314420	7883330	10803000	11961800	9589220					GNS
	O14817	TSPAN4	1.00495	0.928786								O00232	PSMD12	7728800	8156920	7809010	9610490	11188000	7819740					KARS
	O14818	PSMA7	1.1338	0.142618								O00233	PSMD9	6845720	5759750	7029000	6212540	9573940	5237010					MRPS28
	O14828	SCAMP3	0.904687	0.587809								O00244	ATOX1	5768540	5342750	5853950	7465470	6171360	7614460					LRG1
	O14841	OPLAH	1.29686	0.0351447								O00258	WRB	6990040	7038850	7480430	6893190	7462270	8567680					LPCAT1
	O14874	BCKDK	0.934052	0.679712								O00264	PGRMC1	40924400	38713700	34572200	34045400	30317500	44116400					PHPT1
	O14879	IFIT3	0.96281	0.910322								O00267	SUPT5H	11256.4	28649.3		28370.8	38804.8						DDX17
	O14880	MGST3	0.673213	0.384123								O00273	DFFA				1976030							DHCR7
	O14901	KLF11	0.351413	0.349046								O00299	CLIC1	274090000	288690000	290997000	275213000	259742000	242144000					EIF3F
	O14907	TAX1BP3	1.41005	0.387929								O00303	EIF3F	3398760	3653450	3764720	8355950	12385900	7973140					SLC7A1
	O14908	GIPC1	0.994887	0.828539								O00330	PDHX	2066800	1930180	1499650	963753	1360720	1971880					SF3B3
	O14920	IKBKB	0.942135	0.531588								O00391	QSOX1	8978810	7845200	6789810	9600730	13148300	9539070					EDF1
	O14949	UQCRQ	1.87209	0.62936								O00399	DCTN6	1798660	2051250	3071940	3386120	2621490	1592790					TMCO1
	O14950	MYL12B	0.952762	0.824087								O00400	SLC33A1	1607020	1045950	1468850	2132640	957337	2171160					NUP58
	O14960	LECT2	0.730348	0.539828								O00408	PDE2A	1371940	884922	519192	704705	773032	852270					LARS
	O14964	HGS	0.920366	0.636422								O00410	IPO5	8846890	8952640	8461960	9741460	12102000	9554620					IPO4
	O14972	VPS26C	1.00509	0.961465								O00425	IGF2BP3					1118820						GRPEL1
	O14974	PPP1R12A	0.886437	0.307202								O00429	DNM1L	43381200	59683800	60234900	56589700	39333100	56542900					HSPBP1
	O14975	SLC27A2	0.930162	0.506188								O00442	RTCA	4772660	4680920	4881760	5119740	4810390	5666870					SLC38A10
	O14976	GAK	0.974522	0.790357								O00458	IFRD1				502268		723978					PTBP3
	O14980	XPO1	0.942354	0.694682								O00461	GOLIM4	7674410	6534740	8544320	11767900	5127820	9179560					PTMS
	O15027	SEC16A	1.04398	0.668584								O00462	MANBA	161861	394799	245754	418090	393332	179828					HNRNPH1
	O15031	PLXNB2	1.02396	0.767567								O00468	AGRN	635168	523620	446574	658757	1481690	677586					GIT2
	O15040	TECPR2	1.08414	0.445324								O00469	PLOD2	1042200		596962	819446	428905	1555660					ISCA1
	O15042	U2SURP	1.11599	0.616836								O00471	EXOC5	2557390	3137080	2264440	2903300	2611590	2588440					CACYBP
	O15067	PFAS	0.963354	0.524659								O00481	BTN3A1		36241.9			31691.9						CTSD
	O15068	MCF2L	0.775181	0.405529								O00483	NDUFA4	22400200	18009400	16389700	14473700	15437100	17332100					WARS
	O15084	ANKRD28	0.944167	0.848962								O00487	PSMD14	9118010	9556430	9534100	10407900	13896100	10509100					EIF1
	O15111	CHUK	0.954282	0.675113								O00499	BIN1				355016	710488	395265					AIMP2
	O15116	LSM1	1.02016	0.912406								O00501	CLDN5	12643500	12546000	15285500	6159940	10036300	4788840					SRM
	O15117	FYB1	0.974251	0.793695								O00505	KPNA3	7474650	7139280	6707360	8417880	9032810	7318470					LSM14A
	O15120	AGPAT2	1.11284	0.180852								O00506	STK25	79261.2	95816.8	108178	72775.1		84777.7					G3BP1
	O15126	SCAMP1	0.87246	0.59195								O00533	CHL1	1446150	955861	1005470		1461850						ACSL1
	O15127	SCAMP2	8.02553	NA								O00534	VWA5A	6553500	5923620	2584190	7971410	4264920	5061820					RRBP1
	O15143	ARPC1B	1.04864	0.599491								O00559	EBAG9	19458.9	31153.2	24483.9	32527.8		36643.4					PLBD2
	O15144	ARPC2	0.951136	0.618793								O00560	SDCBP	900672	698907	869314	1258440	3350810	1166380					HSP90AA1
	O15145	ARPC3	1.05045	0.60998								O00567	NOP56				292375							PDCD4
	O15160	POLR1C	2.02475	0.623648								O00571;O15523	DDX3X	7955000	7661610	8199020	10162100	16229300	11662700					MRPS35
	O15162	PLSCR1	0.944234	0.675272								O00584	RNASET2	283338	915768	189107	1071420	3257530	1312440					OGT
	O15169	AXIN1	1.20619	0.541911								O00587	MFNG	285663	294744	338501	271678	266792	383780					PPA1
	O15173	PGRMC2	1.12654	0.759211								O00602	FCN1	923674	808927	661877	1573470	2618120	568254					SETD3
	O15194	CTDSPL	0.900319	0.0299884								O00625	PIR	320408	288722	321367	315141	502099	418064					KRT78
	O15211	RGL2	1.01632	0.755432								O00629	KPNA4	5208370	7967740	6737100	8016500	7698470	7255640					SNX27
	O15212	PFDN6	1.12986	0.385528								O00743	PPP6C	8284280	8521600	9393440	8747770	11972000	8684770					IRS2
	O15228	GNPAT	1.08345	0.420356								O00746	NME4	948783	1657600	2701650	1758220		1490100					SERPINH1
	O15230	LAMA5	1.20538	0.924121								O00754	MAN2B1	1519480	1786670	2022340	2583830	3329000	2501090					MLKL
	O15231	ZNF185	1.16705	0.79104								O00757	FBP2					31539500						CNOT7
	O15239	NDUFA1	0.932568	0.684559								O00764	PDXK	266835	447223	574182	1752340	3797210	1393240					FAH
	O15243	LEPROT	0.699825	0.262761								O14498	ISLR	3449880	2938350	3163990	1419130	4027420	1589300					CASP1
	O15258	RER1	1.01208	0.956025								O14521	SDHD	1302710	1252910	1120680	1434420	1087870	1565910					ACAT1
	O15260	SURF4	1.14196	0.238146								O14523	C2CD2L	2176130	2269220	2140750	3749860	1510990	4482950
	O15269	SPTLC1	1.34536	0.0226244								O14530	TXNDC9	502897	359148	545424	718788	586210	700746
	O15270	SPTLC2	1.41168	0.323956								O14545	TRAFD1	1412890	1402090	1841060	3634870	1168020	1843730
	O15294	OGT	1.00102	0.905608								O14548	COX7A2L	3206320	3584250	3681970	3200430	6447040	2176270
	O15305	PMM2	1.67451	0.136125								O14558	HSPB6		2751890	2646920	4236560	1088040
	O15327	INPP4B	0.884464	0.391811								O14561	NDUFAB1	1269850			1712530	1379660	1166560
	O15357	INPPL1	0.999803	0.998706								O14562	UBFD1	5399660	4767460	5829510	11131400	8095580	7640940
	O15371	EIF3D	1.09579	0.376643								O14569	CYB561D2	2683730	2837120	2054430	3429480	1724320	3369000
	O15372	EIF3H	1.30048	0.125819								O14576	DYNC1I1	623185		297417	308143	470792	265657
	O15382	BCAT2	0.793733	0.217227								O14579	COPE	13389900	13603300	13927500	14560100	14076000	16762300
	O15400	STX7	0.960866	0.732498								O14602;P47813	EIF1AY	6367480	5634440	6176190	4313170	8255280	11634000
	O15427	SLC16A3	1.1634	0.831706								O14617	AP3D1	4546220	5220870	5135230	5054910	5189300	5505400
	O15438	ABCC3	1.15881	0.756706								O14618	CCS	28640400	7003240	30072700	24609700	17220100	15550300
	O15439	ABCC4	0.897023	0.508199								O14639	ABLIM1	1086940	4124940	3745260	4980420	1696950	1670790
	O15498	YKT6	0.926947	0.683497								O14653	GOSR2	1232200	1336310	1292880	1546420	684820	1699710
	O15511	ARPC5	1.14846	0.851437								O14656	TOR1A	2616650	2087910	1747020	3148220	2505720	2384760
	O15530	PDPK1	1.07506	0.66688								O14662	STX16	2362980	2403430	2298240	2714150	1135500	2944690
	O15533	TAPBP	0.885196	0.540463								O14672	ADAM10	31279500	30755400	33827600	30298500	23835700	20549500
	O15551	CLDN3	0.723001	0.348664								O14681	EI24	1036720	741615	1326830	773316		858587
	O43143	DHX15	2.6307	0.468963								O14727	APAF1	1286330	1136010	1298030	1018470	2171400	874754
	O43149	ZZEF1	1.05707	0.305055								O14730	RIOK3	947373	881617	1012370	1708520	628679	1699560
	O43150	ASAP2	0.856327	0.203998								O14734	ACOT8	1828150	1672140	1676950	2809880	1492700	2110190
	O43169	CYB5B	0.925439	0.68207								O14735	CDIPT	10936600	9991980	9750890	9732980	7758190	9109340
	O43175	PHGDH	5.08782	0.228487								O14737	PDCD5	2533180	2391870	1817270	3343820	6271350	3125280
	O43181	NDUFS4	0.942973	0.414801								O14744	PRMT5	2466870	2294800	2504320	3493550	5704100	3201400
	O43182	ARHGAP6	1.16128	0.68855								O14745	SLC9A3R1	29741200	26148800	22848000	23316300	21285100	20086600
	O43237	DYNC1LI2	1.26472	0.383854								O14772	FPGT	6263600	4691350	6864060	3926720	4899780	3413860
	O43242	PSMD3	1.0956	0.155767								O14773	TPP1	39521200	39162000	32712400	45912200	36377700	55926000
	O43252	PAPSS1	0.909136	0.617619								O14775	GNB5	3742530	3839860	3899850	2083080	1621940	2518940
	O43264	ZW10	1.04169	0.84302								O14786	NRP1	512781	601863	340488	345627	1300040	452668
	O43291	SPINT2	0.981828	0.752183								O14787	TNPO2	5925290	6360730	5778080	6215110	5319470	5693580
	O43294	TGFB1I1	1.09204	0.683404								O14791	APOL1	56173600	64154900	40138300	20765200	60997200	19092400
	O43306	ADCY6	1.09074	0.336179								O14795	UNC13B	116346			281268		138382
	O43310	CTIF	1.41223	0.12299								O14817	TSPAN4	1942440	2602550	2111850	1587400		3317130
	O43312	MTSS1	0.934927	0.0105308								O14818	PSMA7	25722400	27595000	25007400	30357800	52163500	21951200
	O43314	PPIP5K2	1.04525	0.52455								O14828	SCAMP3	7096200	5653660	7398350	11192800	5553660	11174700
	O43318	MAP3K7	1.02934	0.955663								O14841	OPLAH	1915740	1949280	2461830	6653680	4526330	8147050
	O43324	EEF1E1	1.25293	0.100059								O14874	BCKDK	417126	537999	1023010	762172	859304	993152
	O43353	RIPK2	0.938241	0.65678								O14879	IFIT3				706103
	O43390	HNRNPR	1.02527	0.683046								O14880	MGST3	1076940	905231	895623	1162710	1257830	906718
	O43396	TXNL1	1.01751	0.941438								O14907	TAX1BP3	2890280	2787290	2380250	4297000	1672130	4031440
	O43399	TPD52L2	1.10413	0.319236								O14908	GIPC1	2070050	2113330	2224940	1782850	1111460	2057870
	O43402	EMC8	0.936283	0.573391								O14920	IKBKB	1869560	1829020	1960580	1770850	1965530	1654190
	O43405	COCH	0.740636	0.164767								O14929	HAT1		394244	500138	365786	338268	244688
	O43426	SYNJ1	0.825355	0.289357								O14933	UBE2L6	2130530	2472090	2718520	4589340	3049300	1890490
	O43427	FIBP	0.976903	0.814567								O14949	UQCRQ	355702	234345		351902		604830
	O43432	EIF4G3	0.963309	0.833117								O14950;P19105	MYL12A;MYL12B	586898000	501926000	602347000	474361000	524526000	490960000
	O43447	PPIH	0.953933	0.737398								O14957	UQCR11	586156	509415	358270	382354	604923	561872
	O43464	HTRA2	0.835931	0.0880512								O14964	HGS	6528110	6940020	6816040	6163640	7223190	6968680
	O43488	AKR7A2	0.981191	0.789956								O14972	VPS26C	384520		471544	324731	448670	359418
	O43493	TGOLN2	1.0688	0.200259								O14974	PPP1R12A	12193000	15296700	15373800	12972100	10306400	14720100
	O43504	LAMTOR5	1.08575	0.866822								O14975	SLC27A2	151559		64330	140641	130635	110962
	O43516	WIPF1	1.09556	0.373321								O14976	GAK	5795960	5804940	6042730	5199250	6136010	4993930
	O43561	LAT	0.68025	0.190034								O14979	HNRNPDL	1700740	2034850	2047770	4339990	2692400	1910560
	O43572	AKAP10	1.2338	0.535015								O14980	XPO1	9088700	10132900	9055100	9754190	10417500	9624660
	O43583	DENR	1.1231	0.544476								O15013;Q9HCE6	ARHGEF10	377067	369740		562443		496949
	O43592	XPOT	1.09136	0.13948								O15027	SEC16A	1142470	1263820	1699240	2198690	1277760	2020510
	O43598	DNPH1	1.28339	0.235431								O15031	PLXNB2	2598800	2469430	2985690	2148110	1705750	2240560
	O43615	TIMM44	1.04334	0.541982								O15067	PFAS	8128940	8583270	7837740	9836070	15533700	8447490
	O43617	TRAPPC3	1.1086	0.148761								O15084;Q8N8A2	ANKRD28	1842980	1828690	1498130	1470000	1467980	1903580
	O43633	CHMP2A	0.791787	0.237271								O15111	CHUK	1665630	1757730	1974180	1609780	1717780	1978660
	O43639	NCK2	0.972652	0.774183								O15116	LSM1	6559630	6953720	7318650	7568690	6270600	7084220
	O43665	RGS10	0.909622	0.448205								O15117	FYB1	41200700	45035100	45954800	37464000	26774400	37611700
	O43674	NDUFB5	1.05126	0.750182								O15120	AGPAT2	2293410	2382000	2141330	365070	2443990	2118350
	O43676	NDUFB3	0.765314	0.368957								O15121	DEGS1	51997.1	36640.7	55945.8	28868.2	62602.3	34371
	O43678	NDUFA2	1.13382	0.572341								O15126	SCAMP1	2844550	2920090	3585440	3671750	2092910	4875520
	O43681	GET3	1.00442	0.905154								O15127	SCAMP2	48056400	49888900	56619400	46130500	29667100	45878100
	O43684	BUB3	1.91229	0.588822								O15143	ARPC1B	133518000	134910000	141930000	114686000	133607000	121305000
	O43707	ACTN4	1.02478	0.5346								O15144	ARPC2	142948000	139993000	135134000	128514000	118242000	129630000
	O43708	GSTZ1	0.9657	0.890315								O15145	ARPC3	158279000	145402000	134368000	129587000	139870000	153491000
	O43747	AP1G1	0.813545	0.204866								O15155	BET1	8088280	7839040	8872310	7553330	4260000	8527810
	O43752	STX6	1.33426	0.351484								O15162	PLSCR1	4179900	4196470	4606230	7592830	8374380	3442810
	O43760	SYNGR2	0.87789	0.858207								O15173	PGRMC2	10634400	10090100	9760320	12613700	10284500	11561800
	O43765	SGTA	1.06639	0.614888								O15194	CTDSPL	11786600	11265400	12208000	10231700	6350580	10077900
	O43768	ENSA	0.77103	0.340265								O15204	ADAMDEC1	1710710	1551770	3012610	1178230	1863360	1292240
	O43772	SLC25A20	1.15028	0.217238								O15211	RGL2	584324	863062	789258	505722	444521	765914
	O43776	NARS1	0.927131	0.650823								O15212	PFDN6	6972290	6460530	6327460	7334380	8560520	7746720
	O43790	KRT86	0.373998	0.22479								O15228	GNPAT	2702420	2575590	1991580	2115760	1352580	1434910
	O43808	SLC25A17	0.904398	0.61912								O15230	LAMA5	2920860	2360650	1716430	1972710	1116180	801420
	O43809	NUDT21	1.23411	NA								O15231	ZNF185	8965740	11946500	11986900	13299700	4277840	17741600
	O43813	LANCL1	0.947198	0.633318								O15239	NDUFA1	2183940	2074380	2504100		1655410	1898020
	O43815	STRN	0.983921	0.81306								O15243	LEPROT	1744140	2051940	3414150	1483320	2988070	1168650
	O43820	HYAL3	1.52569	0.276544								O15254	ACOX3	617378	546546	435696	205101	506425	399649
	O43837	IDH3B	1.20636	0.867007								O15258	RER1	12105400	12186500	12646700	13657000	10223000	14803800
	O43847	NRDC	1.20279	0.0543986								O15260	SURF4	27186600	25560300	25571700	31675200	32143500	29516300
	O43852	CALU	1.03151	0.859								O15269	SPTLC1	2048340	2234400	2836790	5275690	2453520	4366090
	O43861	ATP9B	1.0037	0.945578								O15270	SPTLC2	29402400	31791400	39470300	57317600	44861400	64926000
	O43865	AHCYL1	0.956825	0.842618								O15294	OGT	3138000	2127130	2743390	6439660	7866560	4497810
	O43866	CD5L	0.696363	0.459076								O15305	PMM2	8916100	10260500	7757050	11477400	7517890	12541200
	O43920	NDUFS5	1.10338	0.676487								O15321	TM9SF1	904534	404377	582790	1146740	634561	1206860
	O43924	PDE6D	0.977556	0.831146								O15327	INPP4B	5958220	6507400	6166020	4967260	4171730	5080410
	O60216	RAD21	1.49345	NA								O15347	HMGB3				395057	505767
	O60220	TIMM8A	1.54709	0.0540921								O15357	INPPL1	3030120	2513740	2684150	2786320	2321470	3078590
	O60229	KALRN	0.99615	0.906699								O15371	EIF3D	9434430	9121150	10908300	12939600	18728800	16506900
	O60232	ZNRD2	2.16604	0.169433								O15372	EIF3H	3717640	3413850	3574770	5171160	9414160	7295880
	O60239	SH3BP5	0.682362	0.189531								O15382	BCAT2	1500880	2133520	1617810	2170410	1551010	2112010
	O60256	PRPSAP2	0.842348	0.215412								O15397	IPO8			41657.3	153341	96414.2	86949.6
	O60271	SPAG9	0.937734	0.42184								O15400	STX7	21521000	20457200	22368800	14707300	17013400	18567600
	O60303	KATNIP	0.530476	NA								O15427	SLC16A3	7943690	9226390	9033730	9019670	9184080	11174200
	O60313	OPA1	1.00923	0.726726								O15438	ABCC3	331495	799867	796098	332782	683425	470941
	O60331	PIP5K1C	0.974397	0.758752								O15439	ABCC4	10667000	10556600	6837680	9887430	6598150	7234690
	O60343	TBC1D4	0.806787	NA								O15440	ABCC5	320647	457768	255073			150766
	O60449	LY75	0.936679	0.316072								O15498	YKT6	6849800	7433160	7588210	7828880	6175800	7371230
	O60476	MAN1A2	1.07042	0.625328								O15511	ARPC5	194378000	186813000	179279000	145919000	184354000	177405000
	O60488	ACSL4	0.784687	0.0239061								O15523	DDX3Y	656218			1504270	631768	997940
	O60493	SNX3	1.00363	0.974323								O15530	PDPK1	1408850	1239010	1453420	1128640	1018890	1255870
	O60496	DOK2	1.03428	0.487462								O15533	TAPBP	18820500	16289500	16085100	29731000	13425500	13013000
	O60499	STX10	1.05984	0.602656								O14493;O15551;O95484;P56747	CLDN3	4247100	8760970	9517760		3176300	761947
	O60502	OGA	0.700261	0.208682								O15554	KCNN4				129186	284620	141934
	O60506	SYNCRIP	1.17846	0.17926								O43143	DHX15		355252	346680	604991	755784
	O60524	NEMF	1.33703	0.54888								O43149	ZZEF1	7284770	7153460	7242760	6047290	6443280	6586450
	O60547	GMDS	0.969203	0.573346								O43150	ASAP2	15806200	15063100	15810100	8912610	9909470	10022300
	O60568	PLOD3	1.33114	0.355313								O43169	CYB5B	17646400	18387000	16957600	20790900	16392000	15948100
	O60610	DIAPH1	1.14261	0.321997								O43175	PHGDH		233894	295024	4919340	18713500	21080900
	O60613	SELENOF	2.69199	0.137386								O43181	NDUFS4	7362820	7490410	7129760	7556730	5185660	7541830
	O60636	TSPAN2	0.741226	0.380367								O43182	ARHGAP6	20109000	24383200	27840300	19952200	11781400	21489800
	O60645	EXOC3	1.06015	0.76896								O43236	2023-09-04				243106
	O60664	PLIN3	0.840211	0.205727								O43237	DYNC1LI2	1664030	994723	1188760	2884150	2043310	1240620
	O60669	SLC16A7	1.238	0.306165								O43242	PSMD3	8514750	8566910	9174790	10502500	13863500	10046300
	O60674	JAK2	0.930303	0.53584								O43252	PAPSS1	1815390	1646840	3100500	1126130	1975850	1219640
	O60684	KPNA6	0.985345	0.616985								O43264	ZW10	1777170	1713220	1820390	1984220	1953480	1969080
	O60701	UGDH	1.1563	0.312641								O43291	SPINT2	983594	928727	918690	2508220	1137840	2342770
	O60704	TPST2	0.983183	0.969524								O43294	TGFB1I1	36664000	45421600	53134400	34026300	28861700	43363900
	O60716	CTNND1	1.20078	0.604391								O43304	SEC14L5	1536030	1627430	2422390	3913330	1080590	3581710
	O60749	SNX2	1.04508	0.800511								O43306	ADCY6	6909740	6537620	8032150	4238630	4086520	3803390
	O60762	DPM1	0.984067	0.856137								O43310	CTIF	447289	609438	1168700	870803	177989	980228
	O60763	USO1	1.05557	0.745768								O43312	MTSS1	12646000	15148700	14254800	17337700	7149830	11031300
	O60784	TOM1	1.07662	0.748884								O43314;Q6PFW1	PPIP5K2	1002830	1063730	1162180	1724170	1785280	1546380
	O60814	H2BC12	0.774854	0.828152								O43318	MAP3K7	1584800	1994410	2201150	1999610	1150970	1892330
	O60825	PFKFB2	1.27875	0.0274425								O43324	EEF1E1	4092240	3414740	3492870	7907670	8070060	6345920
	O60826	CCDC22	1.1319	0.313672								O43353	RIPK2	465897	472725	570499	381393		440683
	O60830	TIMM17B	1.19489	0.718547								O43390	HNRNPR	304701	593227	516372	2450860	1870230	526604
	O60831	PRAF2	1.10803	0.33842								O43396	TXNL1	16219900	17983600	15062500	20026800	14288600	20826300
	O60841	EIF5B	1.19602	0.287932								O43399	TPD52L2	22769400	26713300	27909200	25180100	26269900	25896000
	O60858	TRIM13	0.838239	0.474738								O43402	EMC8	3391170	3188240	3976510	3638500	2647730	2885380
	O60884	DNAJA2	1.18276	0.163313								O43414	ERI3	290128	280060	230747	259346	494441	233650
	O60890	OPHN1	0.978894	0.999302								O43426	SYNJ1	833947	468669	663063	773568	682744	634901
	O75015	FCGR3B	0.521359	0.11124								O43427	FIBP	35252500	39917400	38981600	32948600	32660600	34075300
	O75027	ABCB7	1.32191	0.0739031								O43432	EIF4G3	9967500	9922690	10585100	12470600	10411800	14091000
	O75031	HSF2BP	1.2417	0.933227								O43447	PPIH	1708470	1359600	1329800	1956930	2708910	1090530
	O75044	SRGAP2	1.10175	0.584217								O43451	MGAM				34124.9	1153080
	O75061	DNAJC6	0.837199	0.222603								O43464	HTRA2	3414100	3957810	3506220	4187160	3261360	4037720
	O75063	FAM20B	0.784763	0.402018								O43488	AKR7A2	70605500	40641800	68170100	38574300	40063400	56426400
	O75069	TMCC2	0.840754	0.52605								O43491	EPB41L2	237124	181887	162903	138420	503414	166314
	O75083	WDR1	1.07497	0.46723								O43493	TGOLN2	3441590	3076850	3264950	4567190	4470590	3331460
	O75093	SLIT1	1.73007	0.378758								O43504	LAMTOR5	5860010	6351390	6929210	6310140	5161300	6954220
	O75116	ROCK2	0.808343	0.227198								O43516	WIPF1	17145600	17251300	20765900	16666000	13660000	16881400
	O75122	CLASP2	1.31346	0.234918								O43561	LAT	28679800	36462700	40623500	28928800	10694500	37869800
	O75131	CPNE3	0.910608	0.174299								O43572	AKAP10	321190	464223	287542	405291		495721
	O75154	RAB11FIP3	0.799993	0.185304								O43583	DENR	4676470	5493640	5405340	4808480	5564380	4717330
	O75165	DNAJC13	1.01372	0.737412								O43592	XPOT	2631640	2780510	2846730	4008360	4391710	4477210
	O75170	PPP6R2	0.640615	0.141953								O43597	SPRY2		18022.1	30526.3	25101.1		14756.5
	O75175	CNOT3	1.11697	0.194587								O43598	DNPH1	4444020	4586070	4963050	3538180	10035800	5902740
	O75190	DNAJB6	0.877731	0.480814								O43615	TIMM44	1790450	1906260	1463220	2450010	1708970	2949840
	O75223	GGCT	1.03863	0.691869								O43617	TRAPPC3	6178280	6154550	6136030	7402960	7443160	5299430
	O75251	NDUFS7	1.20867	0.149852								O43633	CHMP2A	11572300	13232700	13262800	10949900	11308400	10510300
	O75298	RTN2	0.802935	0.246338								O43639	NCK2	24235000	24373700	22085400	21834100	13840200	25898200
	O75306	NDUFS2	0.911356	0.565993								O43665	RGS10	29927600	26935700	30386300	21205300	17138900	26593400
	O75312	ZPR1	0.988397	0.841657								O43670	ZNF207	2067460			1305190
	O75317	USP12	0.959016	0.711034								O43674	NDUFB5	4609160	4532530	4422760	3923860	2563870	3806560
	O75323	NIPSNAP2	1.14701	0.531341								O43676	NDUFB3	3520010	3507370	3363420	3827600	2898850	3265670
	O75326	SEMA7A	1.56878	0.0918264								O43678	NDUFA2	5733980	6610880	6926240	6233950	5681270	7236320
	O75340	PDCD6	0.857558	0.320292								O43681	ASNA1	11398700	10751200	11243500	10807800	13135700	11904800
	O75347	TBCA	1.19431	0.433531								O43684	BUB3				1947860	2373580	631067
	O75348	ATP6V1G1	2.45683	0.228302								O43704	SULT1B1					1139020
	O75351	VPS4B	1.15238	0.623368								O43707	ACTN4	111010000	100768000	98446300	99583100	101119000	90354800
	O75367	MACROH2A1	1.78491	0.553322								O43708	GSTZ1	1727620	1718020	1620960	2086660	1739890	1094710
	O75368	SH3BGRL	0.805706	0.287835								O43741	PRKAB2	984588	1086110	1212110	1209590	613481	1225260
	O75369	FLNB	1.78864	0.296716								O43747	AP1G1	15743000	14462200	15532400	13968200	14533900	13039500
	O75381	PEX14	0.978191	0.74439								O43752	STX6	4947410	4743490	4594860	5369860	2991400	5718930
	O75382	TRIM3	0.819043	0.492784								O43760	SYNGR2	4871820		3258350	11545800	13290300	8041760
	O75390	CS	0.78227	0.256845								O43765	SGTA	4336450	5133660	4943460	6435740	10032100	3717940
	O75396	SEC22B	0.927993	0.771064								O43768	ENSA	11024300	12918000	11995100	12580700	8871520	15184500
	O75400	PRPF40A	4.16274	NA								O43772	SLC25A20	12640000	9932470	8416940	11666200	9150940	8985760
	O75410	TACC1	0.926901	0.658074								O43776	NARS	5070070	4974980	5253470	8802530	10119600	10255300
	O75427	LRCH4	1.15575	0.595452								O43809	NUDT21		2422510		4200290	1929100	2398850
	O75431	MTX2	0.997161	0.998848								O43813	LANCL1	5722510	6031230	4840650	4724140	5781610	4127100
	O75436	VPS26A	1.398	0.194183								O43815	STRN	6726780	6689560	6866460	8376540	4918800	7348570
	O75438	NDUFB1	0.939639	0.538183								O43820	HYAL3	250138	494528	253981	619805		1072750
	O75439	PMPCB	0.730431	0.0570268								O43826	SLC37A4	426543	341012	286632	536146	785897	528719
	O75460	ERN1	0.961303	0.951257								O43837	IDH3B	3290470	4142210	3970650	3732530	3293070	3982420
	O75475	PSIP1	20.2645	NA								O43847	NRDC	2235610	2443920	3250300	6570150	2977300	7165990
	O75477	ERLIN1	0.881695	0.265287								O43852	CALU	29300100	26212300	26865000	24800300	12155500	29227200
	O75489	NDUFS3	1.13894	0.594552								O43861	ATP9B	253316	377762	444131	368853	158998	195979
	O75503	CLN5	0.873799	0.166433								O43865	AHCYL1	4012720	4286950	4606210	3601920	3203100	3879640
	O75521	ECI2	0.681088	0.291453								O43866	CD5L	69710600	78709600	104462000	40883900	196681000	36739100
	O75531	BANF1	1.05191	0.932225								O43920	NDUFS5	4904670	5182710	5363260	5168920	4398010	4055640
	O75533	SF3B1	2.01739	NA								O43924	PDE6D	2207880	2229790	1897200	2197920	2040860	1902820
	O75534	CSDE1	1.40033	0.0565303								O60218	AKR1B10					1552850
	O75558	STX11	0.890394	0.391981								O60220	TIMM8A	1892290	1248450	1225550	1565400	819821	2194880
	O75563	SKAP2	1.03902	0.57657								O60229	KALRN	25225300	23186500	34726300	23166200	16088400	21529300
	O75592	MYCBP2	0.924944	0.233903								O60232	ZNRD2		194147	380037	747014	559138	1626190
	O75608	LYPLA1	0.730203	0.24466								O60234	GMFG	59416000	72833800	73766200	49114300	71943300	62578200
	O75636	FCN3	0.865337	0.620649								O60237	PPP1R12B	852641	1356130	1069290	936649	1420960	1412510
	O75643	SNRNP200	1.23756	NA								O60240	PLIN1					989574
	O75663	TIPRL	1.10047	0.346707								O60256	PRPSAP2	7494520	7408200	8390700	8586890	8632970	7607660
	O75674	TOM1L1	1.08781	0.658374								O60262	GNG7	749572		490969			730135
	O75676	RPS6KA4	0.934381	NA								O60268	KIAA0513	8731680	10168900	12134100	13636700	5427310	14699000
	O75688	PPM1B	1.28251	0.0654957								O60271	SPAG9	1650080	1844040	1950170	2087470	2140660	1739280
	O75695	RP2	0.910814	0.49138								O60313	OPA1	6810400	7065850	6106140	5402170	5605250	5293820
	O75718	CRTAP	1.15016	0.336485								O60331	PIP5K1C	5062930	4272370	6067420	3779640	2296820	5808850
	O75746	SLC25A12	1.13606	0.455987								O60361	NME2P1	10167400	11434300	10006700	10095900	13958600	11955100
	O75787	ATP6AP2	1.22671	0.312812								O60449	LY75	1219150	1775870	869847	542806	764871	530938
	O75791	GRAP2	0.955591	0.505121								O60488	ACSL4	6793770	6809220	7418000	6963820	6686250	7358240
	O75821	EIF3G	1.10661	0.449328								O60493	SNX3	18593400	16659600	19762000	29594800	14706400	26228000
	O75822	EIF3J	1.00258	0.963153								O60496	DOK2	19582100	17773000	17686500	14932600	13291400	19854200
	O75828	CBR3	1.15641	0.879739								O60499	STX10		534206	383566	753370	1353260	531335
	O75832	PSMD10	0.981533	0.896669								O60502	OGA	1032280	1204800	676497	1172580	1333960	1052000
	O75843	AP1G2	0.842934	0.247096								O60506	SYNCRIP	11014800	11838700	11872300	18149000	22394200	16532700
	O75844	ZMPSTE24	0.980166	0.869928								O60518	RANBP6	3998720	3471580	3632020	2916920	4132240	4165430
	O75874	IDH1	0.903086	0.143873								O60524	NEMF	705014		676501	1031120	1101390	891030
	O75882	ATRN	0.397566	0.121133								O60547	GMDS	1726930	1678360	1730900	1388220	2540850	1694750
	O75886	STAM2	1.07721	0.738928								O60568	PLOD3	3353860	2844820	3014840	5441270	5739270	5636560
	O75915	ARL6IP5	0.909918	0.490408								O60603	TLR2					1865120
	O75935	DCTN3	0.968804	0.720764								O60610	DIAPH1	40196200	34498600	30374400	39546300	33125700	56719300
	O75955	FLOT1	1.02102	0.796247								O60613	SELENOF	3921770	4125910	4107290	3059720	4038650	4838480
	O76003	GLRX3	0.943272	0.492896								O60636	TSPAN2	440565		1208200	823071	1161980	275597
	O76071	CIAO1	0.882934	0.8137								O60645	EXOC3	4159810	4424760	3845660	4343110	3166510	3922640
	O76074	PDE5A	0.966418	0.761098								O60664	PLIN3	13095000	14368000	16614300	17247600	20399400	14701500
	O76094	SRP72	2.69886	NA								O60669	SLC16A7	1139120	1392940	2835190	5205790	497605	1974530
	O76095	JTB	0.996106	0.955522								O60674	JAK2	2443800	1659590	2066750	1145750	912281	856226
	O94760	DDAH1	2.69998	0.380074								O60678	PRMT3	2771130	3987730	2300530	3628260	4386290	4768950
	O94766	B3GAT3	1.1917	0.652646								O60684	KPNA6	2244720	2377330	2549530	2442420	2946050	2380030
	O94776	MTA2	2.21439	NA								O60701	UGDH	2393080	2519070	1636180	3296080	8022740	1332760
	O94804	STK10	1.16766	0.240713								O60704	TPST2	5412960	5212780	5501460	7778750	3466780	7228440
	O94817	ATG12	1.34874	0.541606								O60716	CTNND1	1743070	1763310	1851690	2659870	1423850	2085470
	O94822	LTN1	0.974868	0.8208								O60749;Q13596	SNX2	14633700	13898400	14042200	16690400	15917400	15225100
	O94826	TOMM70	1.08322	0.437591								O60762	DPM1	7247560	6588190	6469920	9050640	5474660	7827510
	O94829	IPO13	0.938454	0.649245								O60763	USO1	30077700	29567100	27418600	50076800	33558500	41671800
	O94855	SEC24D	0.646146	0.211555								O60784	TOM1	2270880	2044870	1852200	1144920	5772640	2043130
	O94874	UFL1	0.974688	0.700993								O60814;P06899;P23527;P33778;P57053;P58876;P62807;Q16778;Q5QNW6;Q8N257;Q93079;Q99877;Q99879;Q99880	H2BFS;HIST1H2BC;HIST1H2BD;HIST1H2BH;HIST1H2BK;HIST1H2BL;HIST1H2BM;HIST1H2BN;HIST2H2BF	33187200	86424500	18911400	287584000	143396000	8680160
	O94886	TMEM63A	0.861926	0.0297429								O60826	CCDC22	1385710	1372290	1473030	1480630	1549360	1416160
	O94905	ERLIN2	1.19774	0.130733								O60831	PRAF2	11136400	8889000	9434420	12978300	8326850	12260900
	O94906	PRPF6	1.00701	NA								O60841	EIF5B	1942850	1909100	2372820	3569180	4772390	3989820
	O94907	DKK1	1.39103	0.352764								O60858	TRIM13		417781	472037	1055010		925730
	O94915	FRYL	0.908174	0.320576								O60861	GAS7					611423
	O94916	NFAT5	0.823403	0.439474								O60869	EDF1	1415110	1689960	1358980	3741090	3886780	3903340
	O94919	ENDOD1	1.24138	0.0621375								O60880	SH2D1A		386306		1143340
	O94923	GLCE	0.997923	0.949117								O60884	DNAJA2	7788700	7939350	7574070	9741860	9425670	8709370
	O94925	GLS	1.04947	0.737919								O60888	CUTA	13818300	12536900	11539900	4443310	11124200	10657000
	O94929	ABLIM3	0.783553	0.00439611								O60890	OPHN1	1864440	1541770	1658190	675963	1092930	720440
	O94966	USP19	0.657033	0.120267								O60925	PFDN1	8642700	9553910	10109000	7399750	10585200	11020200
	O94973	AP2A2	0.993679	0.880256								O60927	PPP1R11	3806120	4004660	3290510	3643720	5581940	4039530
	O94979	SEC31A	1.00701	0.897911								O75027	ABCB7	1069970	1130990	1072830	1251980	919045	1073170
	O95139	NDUFB6	0.837284	0.312134								O75044;P0DJJ0;P0DMP2;Q7Z6B7	SRGAP2	1015730	717123	784614	339496	1366340	719287
	O95140	MFN2	1.06671	0.211601								O75061	DNAJC6				953300		655225
	O95155	UBE4B	0.770567	0.382705								O75063	FAM20B	733246	671051	666656	650591		787462
	O95159	ZFPL1	1.27637	0.397222								O75069	TMCC2	1309680	1554950	1650940	953555	633426	1118140
	O95163	ELP1	1.23022	NA								O75083	WDR1	356319000	334351000	336647000	295186000	270194000	333813000
	O95166	GABARAP	0.978947	0.840309								O75116	ROCK2	42366000	40781600	43225300	31687600	32107900	32587400
	O95167	NDUFA3	0.666217	0.322711								O75122	CLASP2	667183	844820	824638	1664920	680043	1323920
	O95168	NDUFB4	1.14642	0.826589								O75131	CPNE3	9002580	9541270	8894120	9077800	13711900	8230930
	O95169	NDUFB8	0.931115	0.63301								O75144	ICOSLG	591380	1124330	703820	486891	1497670	239209
	O95182	NDUFA7	0.88014	0.578959								O75154	RAB11FIP3	2610850	3174920	3722110	2130810	1673400	3218420
	O95183	VAMP5	0.819473	0.446786								O75155	CAND2			80694.6
	O95197	RTN3	0.843824	0.49559								O75165	DNAJC13	4659220	5111370	5225040	5997950	12276000	5280850
	O95202	LETM1	1.02102	0.883512								O75167	PHACTR2	395156	770533	622606	561496	843642	678122
	O95210	STBD1	2.67934	0.0535781								O75170	PPP6R2	593376	695189	732001	719374	958330	865488
	O95214	LEPROTL1	1.01678	0.856123								O75175	CNOT3	1756280	1824760	1714170	2950630	3931260	2238500
	O95218	ZRANB2	0.895836	NA								O75190;Q7Z6W7;Q8WWF6	DNAJB6	15442100	14059700	14354400	11565100	13066100	15763100
	O95219	SNX4	0.913828	0.206428								O75223	GGCT	6892260	6387390	7561840	6277480	8878660	6518040
	O95248	SBF1	0.949541	0.627645								O75251	NDUFS7	3358820	3357670	4038160	5200020	4517540	4619320
	O95273	CCNDBP1	1.09602	0.676137								O75298	RTN2	12832700	12217500	11655900	7279370	6315960	10568400
	O95292	VAPB	0.933414	0.389635								O75306	NDUFS2	4404190	3862990	4792330	5628460	3408100	5303240
	O95295	SNAPIN	0.951968	0.478708								O75312	ZPR1	483223	756061	770328	1162130	1294120	1086060
	O95298	NDUFC2	0.858639	0.806596								O75317;P62068	USP12	743642	911076	917876	1276200	691430	503348
	O95299	NDUFA10	0.814396	0.253921								O75323	NIPSNAP2	10129500	9139320	9847130	4995800	7102610	8804670
	O95319	CELF2	1.52862	0.225079								O75324	SNN	539735	599610	990102	1443180		824278
	O95340	PAPSS2	0.936487	0.623815								O75326	SEMA7A				282687		575208
	O95352	ATG7	0.828784	0.0470917								O75340	PDCD6	13148000	11771400	12585800	11870700	13993300	10356300
	O95363	FARS2	1.58283	0.211552								O75347	TBCA	30668500	30533600	30278300	27317300	36971200	30717400
	O95372	LYPLA2	1.03585	0.92446								O75348	ATP6V1G1	8430860	9720080	7317030	14397100	15595700	12707800
	O95373	IPO7	0.853418	0.438576								O75351	VPS4B	8598600	9579810	9337110	8421160	8174640	7992370
	O95379	TNFAIP8	0.821415	0.479299								O75352	MPDU1	9192630	8671480	10167700	8174070	4937430	8516080
	O95394	PGM3	2.39746	NA								O75367	H2AFY	301066	659158		1952100	2876160
	O95425	SVIL	1.14382	0.673162								O75368	SH3BGRL	97319600	88514700	96117000	56371100	66815100	71372700
	O95427	PIGN	0.775493	0.0707939								O75369	FLNB	469123	769843	660226	1527630	6065410	834211
	O95433	AHSA1	1.21689	0.237958								O75379	VAMP4	1389710	1387640	1159700	1850640		2890770
	O95445	APOM	0.481564	0.107901								O75380	NDUFS6	2520260	2947840	3666080	5407160	1325480	3482740
	O95456	PSMG1	1.78202	0.750388								O75381	PEX14	128090	184013	115077	214446	84472.3	195175
	O95479	H6PD	1.66899	NA								O75390	CS	41077900	39016200	36720100	28505600	34524600	31460100
	O95486	SEC24A	1.07919	0.992194								O75396	SEC22B	21214500	24072600	25212400	23837200	17905600	22749600
	O95487	SEC24B	0.786625	0.31594								O75410	TACC1	6603260	8054260	8388940	10210800	6823470	10474300
	O95497	VNN1	1.04175	0.938545								O75427	LRCH4	1610170	2135580	1846140	3198260	2162120	2213380
	O95528	SLC2A10	1.0272	0.893405								O75431	MTX2	620463	601381	694678	972743	769117	659189
	O95562	SFT2D2	2.27469	0.106481								O75436	VPS26A	1385260	1595330	738818	2869720	5667490	2760190
	O95563	MPC2	0.804818	0.316952								O75438	NDUFB1	2597310	2447360	2868880	1995420		3685680
	O95571	ETHE1	1.20707	0.398692								O75439	PMPCB	1596070	1915630	1934560	1770540	1938090	2410710
	O95573	ACSL3	1.38487	0.0456451								O75477	ERLIN1	1803130	1893540	1493360	2647090	2811910	1948260
	O95630	STAMBP	1.27411	0.331855								O75489	NDUFS3	8036040	8405550	8319210	9108020	6930960	10120500
	O95644	NFATC1	0.993714	0.94457								O75494	SRSF10				483833	172653
	O95671	ASMTL	1.07071	0.716976								O75506	HSBP1	541785	726215	2400630	1075140	1285680	1918760
	O95674	CDS2	1.41342	0.0280764								O75521	ECI2	3333050	2432350	1780520	2211510	1583860	2436870
	O95678	KRT75	34.79	NA								O75531	BANF1	5302340	5797430	5950160	4429330	9920060	7339720
	O95716	RAB3D	1.26041	0.187514								O75533	SF3B1				443687	504546
	O95721	SNAP29	1.09061	0.691162								O75534	CSDE1	1780180	1716390	2100550	3453220	4886250	3537680
	O95747	OXSR1	0.999374	0.974728								O75558	STX11	57529000	54378600	59890800	33880900	39566900	31167000
	O95749	GGPS1	1.152	0.554691								O75563	SKAP2	37484300	33230700	30990500	22302300	24767200	26015900
	O95758	PTBP3	1.20632	0.617943								O75569	PRKRA				1603020	1290100	1925700
	O95772	STARD3NL	1.56839	0.345858								O75592	MYCBP2	2966190	3388900	2969330	3332150	3035020	3860900
	O95782	AP2A1	0.964144	0.485195								O75608	LYPLA1	18299100	15892700	16787800	13050500	15397200	13714400
	O95786	RIGI	0.693011	0.485118								O75629	CREG1	1171970	2697200	1796640	3060300	8304530	5526600
	O95807	TMEM50A	0.80165	0.559279								O75636	FCN3	25132000	49169300	44251400	21796400	58917600	28011200
	O95810	CAVIN2	0.865538	0.319058								O75643	SNRNP200				177918	120390
	O95816	BAG2	1.39023	0.262517								O75663	TIPRL	5571710	5378340	5115170	6310970	6695830	5108040
	O95819	MAP4K4	0.740856	0.377062								O75674	TOM1L1	1862050	1743810	1848040	1740790	1073480	1766860
	O95822	MLYCD	1.01694	0.964336								O75688	PPM1B	3985050	4318280	4280680	4106560	5342610	3266740
	O95831	AIFM1	1.08268	0.290922								O75695	RP2	11452200	11933900	12176400	8577460	16089200	9772610
	O95834	EML2	1.10404	0.499296								O75718	CRTAP	2239970	2423720	2240130	2102800	1360280	2908650
	O95837	GNA14	1.42337	0.167161								O75746	SLC25A12	1653760	2024850	1500620	1875600	1143680	1781800
	O95858	TSPAN15	0.893347	0.308971								O75787	ATP6AP2	1650040	968998	1005350	2982990	1174210	3521630
	O95861	BPNT1	1.47127	0.166404								O75791	GRAP2	17559000	17533900	15892900	18051600	11393800	21748100
	O95865	DDAH2	0.934698	0.452104								O75792	RNASEH2A	923406	552717	1122290	724958	509852	851822
	O95866	MPIG6B	0.930461	0.447208								O75821	EIF3G	7332100	7029050	7561600	11882900	16658100	13083800
	O95870	ABHD16A	1.11366	0.130579								O75822	EIF3J	8642380	9309520	10035000	17332600	14280900	12850900
	O95881	TXNDC12	1.39961	0.448143								O75832	PSMD10	4393390	4096410	3939700	4911420	5445590	4556040
	O95932	TGM6	1.07975	0.803164								O75843	AP1G2	3283920	3357870	2664420	2838310	2558210	1914080
	O95980	RECK	0.884614	0.363144								O75844	ZMPSTE24	16880500	13881300	11452400	10966400	11015400	13444500
	O95989	NUDT3	1.03649	0.783898								O75874	IDH1	29770900	31039700	27930900	32310400	72343800	30066300
	O96000	NDUFB10	1.04485	0.808245								O75882	ATRN	26015300	26867600	21691500	7981160	41432800	11730100
	O96005	CLPTM1	1.17886	0.745949								O75886	STAM2	2472840	1276860	2148780	1816110	1731810	1714670
	O96008	TOMM40	1.13823	0.657306								O75888	TNFSF13	111521	49525.3	37770.9			76590.6
	O96011	PEX11B	0.991705	0.938137								O75907	DGAT1	68974.1	55633.5	77674.3	247729	104238	290321
	O96013	PAK4	1.033	0.911547								O75915	ARL6IP5	81886400	91388800	89038100	88687600	69843100	73702400
	O96019	ACTL6A	1.01423	0.851454								O75923	DYSF	307974	905558		202786	4204960	345412
	P00167	CYB5A	1.10222	0.64864								O75935	DCTN3	11166000	10655600	10130200	11360600	10459100	12346700
	P00338	LDHA	0.864153	0.229414								O75937	DNAJC8	670598	690942	562581	1795200	1437890	803542
	P00352	ALDH1A1	0.622626	0.313478								O75947	ATP5PD	27210100	25702800	23389300	21222200	22174400	24757400
	P00367	GLUD1	1.04219	0.748352								O75954	TSPAN9	27994000	21918400	25383600	15892600	9904120	20277700
	P00387	CYB5R3	0.692644	0.235863								O75955	FLOT1	9186940	13806500	12295100	15419300	12749500	14175900
	P00390	GSR	0.949007	0.64465								O75964	ATP5MG	17104200	21148600	17617400	19152400	14591800	18245500
	P00395	MT-CO1	1.17713	0.548394								O75995	SASH3				677654	3521150
	P00403	MT-CO2	0.900127	0.940753								O76003	GLRX3	11894800	11457500	10979600	11628300	11393600	13234900
	P00414	MT-CO3	1.77449	0.199831								O76009	KRT33A				15596300
	P00441	SOD1	1.00275	0.865684								O76013;O76014;O76015;Q6A162	KRT36				55457000
	P00450	CP	0.608552	0.293732								O76061	STC2					3555600
	P00488	F13A1	1.11276	0.128788								O76071	CIAO1	169815	149065	322390	406974	545422	199135
	P00491	PNP	0.856258	0.377458								O76074	PDE5A	44232000	36180600	48064200	40911800	36821100	42818100
	P00492	HPRT1	0.957056	0.703302								O76094	SRP72				23630700	16246000	21445900
	P00505	GOT2	1.13436	0.432809								O76096	CST7				3853310	41225200	9120530
	P00558	PGK1	0.826434	0.367128								O94760	DDAH1	69249.5				873569	189966
	P00568	AK1	0.70398	0.0536091								O94766	B3GAT3	505582	214845	512053	622364		578996
	P00734	F2	0.442847	0.21331								O94804	STK10	4870380	5606060	5403550	7957430	7893260	6534500
	P00738	HP	1.04528	0.777485								O94817	ATG12	1127850	1063910	885340	837394	1132120	586435
	P00739	HPR	0.439307	0.182482								O94822	LTN1	394447	406076	323731	655405	696959	968026
	P00740	F9	0.581	0.280598								O94826	TOMM70	8494140	8363020	7496970	9240410	7374410	9179800
	P00742	F10	0.574918	0.319066								O94829	IPO13	327363	293867		287579	234276	223701
	P00746	CFD	0.276074	0.156132								O94830	DDHD2	276470	445653	359705	155125	284548	261966
	P00747	PLG	0.549907	0.217107								O94832	MYO1D			19258400			394424
	P00748	F12	0.583789	0.318621								O94855	SEC24D	3260110	3596500	3787910	8013770	6200720	7507310
	P00751	CFB	0.561562	0.324734								O94874;Q92845	UFL1	6164700	5806620	5236050	7504470	5635920	5871550
	P00846	MT-ATP6	0.941752	0.262467								O94886	TMEM63A	16298900	18674900	22816600	16736600	13644700	20084600
	P00915	CA1	0.546408	0.924645								O94903	PLPBP	4196580	4075050	3916170	3816600	5743720	3829770
	P00918	CA2	0.940306	0.641125								O94905	ERLIN2	5437030	5256350	4604090	7141340	6114000	5349520
	P01008	SERPINC1	0.296805	0.155591								O94907	DKK1			29803.2	110281
	P01009	SERPINA1	0.712898	0.48495								O94915	FRYL	9225360	8794540	6825450	8301920	7807470	10524200
	P01011	SERPINA3	1.64635	0.0919221								O94916	NFAT5		192267	199317	380511		279975
	P01019	AGT	0.507653	0.222614								O94919	ENDOD1	40312800	37669300	42192800	38282200	27098600	45414700
	P01023	A2M	0.444425	0.243857								O94921;Q00536	CDK14;CDK16		102412	121277			175385
	P01024	C3	0.530935	0.379837								O94923	GLCE	3571590	2462340	3641850	1868150		3214230
	P01031	C5	0.639006	0.373912								O94925	GLS	5766470	4473480	4795930	4856390	2945350	7035930
	P01033	TIMP1	1.09994	0.644393								O94929	ABLIM3	11030500	11874800	10035500	12629600	6387480	11981000
	P01034	CST3	0.778684	0.249927								O94966	USP19	70427.7			116544
	P01040	CSTA	0.158089	NA								O94973	AP2A2	2356750	2053160	2127460	2139040	3079660	2088750
	P01042	KNG1	0.484228	0.228818								O94979	SEC31A	11779300	14038800	12548900	17102200	12824400	18954300
	P01111	NRAS	1.15669	0.0603475								O94985	CLSTN1	716115	789740	1030790	572650		639844
	P01112	HRAS	0.988287	0.983676								O94992	HEXIM1	1004900	1339530
	P01116	KRAS	1.10106	0.153366								O95081	AGFG2	164204	116539	103109	314207		89666.8
	P01127	PDGFB	0.792202	0.461116								O95139	NDUFB6	671584	685321	684005	764849	428562	764759
	P01130	LDLR	1.48362	0.230155								O95140	MFN2	2101350	3290040	2643730	3157960	1647480	3650750
	P01133	EGF	0.770744	0.0101176								O95155	UBE4B	664505	579884	508190	561267	778441	602960
	P01137	TGFB1	0.996134	0.969648								O95163	ELP1	1354590	1745900	1438250	1749540	3481170	2656470
	P01344	IGF2	1.00828	0.952521								O95167	NDUFA3	2143620	2358580	2724450	2925480	1892940	2304610
	P01591	JCHAIN	0.873863	0.881027								O95168	NDUFB4	7374850	7922430	8100960	7365790	6247660	7828590
	P01597	IGKV1-39	0.372006	0.178436								O95169	NDUFB8	3666440	3086540	3531460	3574820	3570320	3438250
	P01599	IGKV1-17	0.308774	0.138342								O95182	NDUFA7	5290450	3950760	5879120	4855170	4507720	3455330
	P01619	IGKV3-20	0.686096	0.362933								O95183	VAMP5	1462830	2266360	2015200	3811210	3183120	1831030
	P01700	IGLV1-47	0.491497	0.271656								O95197	RTN3	144172000	98517200	102895000	56029000	89094700	47938500
	P01705	IGLV2-23	0.691061	0.633847								O95202	LETM1	3998050	3787930	3606400	4549690	4229080	4241350
	P01706	IGLV2-11	0.570882	0.572956								O95210	STBD1	392666	340149	540865	349003	317003	246071
	P01709	IGLV2-8	0.628562	0.221419								O95214	LEPROTL1	274367		255371	763885
	P01721	IGLV6-57	0.863654	0.448334								O95219	SNX4	2232610	2336400	2743670	1313440	1467550	2069260
	P01742	IGHV1-69	0.422963	0.180157								O95248	SBF1	214351	228757	239577	237043	246067	269171
	P01768	IGHV3-30	0.312335	0.218099								O95249	GOSR1	609975	870636	367980	507392	370304	478434
	P01833	PIGR	0.843724	0.875303								O95260	ATE1	3590750	3641310	4175700	2783700	2121160	2379770
	P01857	IGHG1	0.668691	0.415644								O95273	CCNDBP1	373388	426475	568679	1006510	541677	1069600
	P01860	IGHG3	0.551281	0.213499								O95292	VAPB	18108700	19022300	20438500	19802700	15998000	19611400
	P01861	IGHG4	0.49626	0.0800047								O95295	SNAPIN	1655720	1625560	1570560	1543200	1823260	1986350
	P01871	IGHM	0.432665	0.122676								O95298	NDUFC2	7960580	7525020	8371790	5286180	6242230	6857120
	P01876	IGHA1	0.736608	0.701963								O95299	NDUFA10	6428940	5588070	6535310	5772150	5110760	6036000
	P01889	HLA-B	1.0522	0.681182								O95319	CELF2	4961250	4835400	5165550	6612140	4318550	6565320
	P01893	HLA-H	1.00942	0.778768								O95336	PGLS	16925200	17964000	15582300	16383600	17574500	16627100
	P02042	HBD	0.351896	0.770673								O95340	PAPSS2	2043170	1984490	4569940	1407640	1762840	1519350
	P02100	HBE1	0.675039	0.419515								O95347	SMC2				5906160	14874700	6300150
	P02489	CRYAA	1.62096	0.194514								O95352	ATG7	1663110	2011980	2252980	1122400	3729720	1364820
	P02533	KRT14	0.905619	0.862817								O95372	LYPLA2	12843100	14548000	14126900	14640700	12362000	12288500
	P02538	KRT6A	0.389495	0.317149								O95373	IPO7	9624580	10132600	9525980	10818200	10437100	9796540
	P02545	LMNA	3.47948	0.236279								O95376	ARIH2	870026	878388	943372	1170950	1397840	1128760
	P02549	SPTA1	0.51164	0.707254								O95379	TNFAIP8	3092420	2951710	2988030	3236740	4493000	2248990
	P02647	APOA1	0.380126	0.115716								O95382	MAP3K6				133905		212542
	P02649	APOE	0.611846	0.56817								O95394	PGM3	805009	1107060	683349	1419740	2197290	1720260
	P02652	APOA2	0.41727	0.307634								O95425	SVIL	4302820	1436770	835408	495835	2597720	675760
	P02654	APOC1	0.501337	0.29581								O95427	PIGN	1015310	1110960	945938	1026910	782160	955418
	P02655	APOC2	1.18157	0.507684								O95433	AHSA1	6578740	6857520	7145500	15476000	11689500	13037300
	P02656	APOC3	0.539002	0.248398								O95445	APOM	72538500	63718500	65068300	36503800	53824100	27370200
	P02671	FGA	0.738371	0.248134								O95466	FMNL1		366673	1186130	2008070	6868230	432414
	P02675	FGB	0.819295	0.416317								O95479	H6PD	380652	266656	249248	230917	1184530	287327
	P02679	FGG	0.828899	0.458036								O95486	SEC24A	467136	847575	817043	1091710	695336	1488170
	P02686	MBP	0.944972	0.731308								O95487	SEC24B	1331130	1287000	1468860	1174290	1434780	1789090
	P02730	SLC4A1	0.548986	0.483135								O95497;Q9NY84	VNN1	986608	1217330	1403160	467138	4830280	538509
	P02743	APCS	0.413077	0.0592275								O95498	VNN2				616035	9408760	303224
	P02745	C1QA	0.548752	0.301153								O95562	SFT2D2	3757250	3940850	3781620	3791220	2093610	3067270
	P02746	C1QB	0.798338	0.865496								O95563	MPC2	4594420	4449660	3731130	3154990	3713520	3886280
	P02747	C1QC	1.5056	0.87911								O95571	ETHE1	7410960	8213310	6998860	8110720	9274190	7902660
	P02748	C9	0.660647	0.554312								O95573	ACSL3	2111190	1844660	1700800	3037940	1754060	2927220
	P02749	APOH	0.47334	0.270801								O95630	STAMBP	2504160	2982300	2661780	2183440	1794580	2624040
	P02750	LRG1	0.783777	0.774139								O95644	NFATC1	787120	569582	1182320	452541	562195	612937
	P02751	FN1	0.53555	0.117938								O95671	ASMTL	3423040	4408420	1848110	1927730	3417540	1281940
	P02753	RBP4	0.442221	0.26587								O95674	CDS2	27996600	22291200	26303600	21040000	12072000	19030800
	P02760	AMBP	0.591965	0.319417								O95678	KRT75				8715590		1759920
	P02763	ORM1	0.872417	0.857865								O95685	PPP1R3D	3502740	2964790	3136080	3849950	3746720	4083680
	P02765	AHSG	0.348875	0.106258								O95716	RAB3D		459803	493472	494423	1610020	451599
	P02766	TTR	0.483668	0.278985								O95721	SNAP29	10026600	10173500	13013900	14405500	7013590	11909700
	P02768	ALB	0.536667	0.195533								O95747	OXSR1	11385600	12580300	11890200	12552800	15818600	11364000
	P02774	GC	0.455094	0.178367								O95757	HSPA4L	1254830	794501	893361	2678110	1015160	1456180
	P02775	PPBP	1.00835	0.89817								O95758	PTBP3	763999	1168390	855607	3054550	1632180	2446450
	P02776	PF4	0.889212	0.152957								O95772	STARD3NL	2072910	3017720	3012000	4268160	1959790	3417290
	P02786	TFRC	0.924884	0.529921								O95777	LSM8				797169		398027
	P02787	TF	0.429032	0.111398								O95782	AP2A1	15738400	15941000	17175600	16183800	16122200	15774900
	P02788	LTF	0.195969	0.428018								O95786	DDX58		160297		1281070	850655
	P02790	HPX	0.523625	0.247637								O95793	STAU1				1382410	1544500	1749070
	P02794	FTH1	1.43729	0.00752893								O95803;P52848;P52849;Q9H3R1	NDST3;NDST4	2162800		2217400	1564080	1198540	1749570
	P02795	MT2A	1.7143	0.620031								O95807	TMEM50A	225095	268071	489650	183726	376439	127893
	P03886	MT-ND1	1.26062	0.389991								O95810	CAVIN2	464436000	437281000	527629000	393577000	266795000	463715000
	P03905	MT-ND4	0.899953	0.820106								O95816	BAG2	1536380	1583070	1533590	2906370	2153360	2443780
	P03915	MT-ND5	0.765228	0.393287								O95817	BAG3				455193	613579	90206.8
	P03923	MT-ND6	0.489752	0.256793								O95819	MAP4K4	2870700	4382580	5673890	5318700	2049040	2930430
	P03928	MT-ATP8	1.08928	0.359201								O95822	MLYCD	2517220	2171790	2095650	1589670	2746950	2375820
	P03950	ANG	1.17316	0.980643								O95825	CRYZL1	1492220	1733540	1594050	2325500	1606660	1751760
	P03951	F11	0.671857	0.634227								O95831	AIFM1	9201200	10112400	8540220	10072700	10069200	10381200
	P03952	KLKB1	0.411697	0.106963								O95834	EML2	16420400	15120400	11534300	12328300	11237000	12506800
	P03956	MMP1	1.40022	0.623797								O95837	GNA14	17728400	14214000	16383800	11647600	11310500	8581210
	P03973	SLPI	1.07434	0.623452								O95858	TSPAN15	6530900	5130650	7028260	3918610	3292270	3152820
	P04003	C4BPA	0.615769	0.342693								O95861	BPNT1	9243110	9303020	8947340	7764580	9554330	6847380
	P04004	VTN	0.458091	0.0873138								O95865	DDAH2	6985440	6503970	5967010	5908400	7986130	6844430
	P04040	CAT	0.675432	0.371627								O95866	MPIG6B	82855600	70115200	103618000	109211000	46913000	59247800
	P04062	GBA1	1.10345	NA								O95870	ABHD16A	29568200	28816600	27282200	22426200	17061100	25141300
	P04066	FUCA1	1.15781	0.73036								O95873	C6orf47	666042	321425	943919	388394		1068060
	P04070	PROC	0.919509	0.820136								O95881	TXNDC12	5356510	5951710	6167840	6102720	8055290	6192620
	P04075	ALDOA	0.916401	0.45498								O95980	RECK	1024140	521659	944095	545547		1318160
	P04080	CSTB	0.955557	0.679991								O95989	NUDT3	9840590	9241660	10546700	6811410	7861530	7321330
	P04083	ANXA1	0.657107	0.984943								O95994	AGR2					2245870
	P04085	PDGFA	1.04993	0.639958								O96000	NDUFB10	7733490	8315300	7702220	6936400	5947560	8266820
	P04114	APOB	0.619575	0.313105								O96005	CLPTM1	560610	698036	535738	647672	505164	902635
	P04156	PRNP	0.765924	0.0325036								O96008	TOMM40	4849130	4749620	4688330	5375540	4574150	6496390
	P04179	SOD2	0.871716	0.318336								O96011	PEX11B	19891100	20801400	19876500	25048900	27202300	18130900
	P04180	LCAT	0.393721	0.102293								O96013	PAK4	692540	620660	221188	440829	684701	733916
	P04181	OAT	13.1945	NA								O96019	ACTL6A	1242180	1311880	1275080	2138070	2333570	1800120
	P04196	HRG	0.580043	0.445012								O96033	MOCS2				808884
	P04217	A1BG	0.485317	0.30056								P00156	MT-CYB		2402150	2495530	3014690	2151330	3007420
	P04233	CD74	0.987313	NA								P00167	CYB5A	1843200	2055660	1845880	2740870	14856900	2359250
	P04259	KRT6B	1.07362	NA								P00325;P08319	ADH1B					30196600
	P04264	KRT1	0.712481	0.70893								P00338	LDHA	224815000	213596000	200740000	254153000	378928000	286269000
	P04275	VWF	0.812266	0.186087								P00352	ALDH1A1	6267370	6003310	5285420	4918670	48639100	3074850
	P04278	SHBG	0.438045	0.384385								P00366;P00367;P49448	GLUD1	19808800	20739200	18279500	15678400	71183900	16173000
	P04406	GAPDH	0.982964	0.930425								P00387	CYB5R3	109791000	113968000	103645000	105990000	73564000	117833000
	P04424	ASL	0.997569	0.962227								P00390	GSR	41976300	36890300	43118800	36625100	47399000	38483300
	P04439	HLA-A	1.31018	0.441118								P00395	MT-CO1	35805800	33604800	31842700	17974000	35718700	42168600
	P04440	HLA-DPB1	1.15309	0.730863								P00403	MT-CO2	69028900	64822900	58154800	41854700	47390300	55876700
	P04632	CAPNS1	0.948451	0.655678								P00414	MT-CO3	13130800	8081280	8506750	2431150	7373950	6051190
	P04792	HSPB1	0.965582	0.913835								P00441	SOD1	85313900	84217400	98525800	173803000	147528000	124660000
	P04839	CYBB	0.260266	0.305015								P00450	CP	248025000	371867000	239883000	185588000	276929000	268128000
	P04843	RPN1	1.02759	0.841318								P00480	OTC	4311070				21958800
	P04844	RPN2	0.987713	0.846303								P00488	F13A1	669455000	737724000	601257000	549709000	453118000	843990000
	P04899	GNAI2	0.892538	0.154241								P00491	PNP	183147000	164594000	155449000	158173000	189435000	153648000
	P04920	SLC4A2	0.861508	0.38362								P00492	HPRT1	25702400	24069100	24584200	22474500	39115400	20336500
	P05019	IGF1	0.428743	NA								P00505	GOT2	21040000	16786200	19798200	21728200	37476700	24272300
	P05023	ATP1A1	1.17123	0.400111								P00558	PGK1	208816000	201658000	200266000	206285000	316216000	211472000
	P05067	APP	1.004	0.938781								P00568	AK1	29299800	28102800	28630600	11659000	25314300	17984900
	P05089	ARG1	0.591733	0.190609								P00734	F2	153278000	166061000	136476000	73600300	117905000	81685000
	P05090	APOD	0.847704	0.723763								P00736	C1R	42635300	40474600	38311500	38594100	42343500	41597400
	P05091	ALDH2	0.745262	0.547126								P00738	HP	989536000	1324570000	21499000	1023220000	2083300000	3641240000
	P05106	ITGB3	0.803588	0.017118								P00739	HPR	31075200	32815800	4506540	18143800	65300500	18718400
	P05107	ITGB2	0.386279	0.510481								P00740	F9	4415980	6128660	4445340	3808810	5014200	4673560
	P05109	S100A8	0.25934	0.584949								P00742	F10	10073100	10837200	10771600	8946860	12499300	8979570
	P05114	HMGN1	0.802485	NA								P00746	CFD	2506420	3953600	2473790	1361350	14082900	2389300
	P05121	SERPINE1	1.11374	0.617563								P00747;P08519	PLG	147607000	154405000	256804000	116119000	156333000	81351500
	P05154	SERPINA5	0.521879	0.0877348								P00748	F12	27476400	15446900	14835200	13574100	21082000	9744770
	P05155	SERPING1	0.519308	0.327419								P00751	CFB	132848000	166153000	108942000	101975000	112290000	170134000
	P05156	CFI	0.604544	0.251231								P00761		5905600000	5177230000	6632970000	7133800000	8765140000	4578420000
	P05160	F13B	0.516867	0.159821								P00846	MT-ATP6	16244300	14100900	15048700	10233900	15045100	15922800
	P05161	ISG15	0.825868	0.583795								P00883	ALDOA	147440	234771	222943	262519	213490	155299
	P05164	MPO	0.299186	0.636949								P00915	CA1	27197400	37005400	35482000	56306500	518329000	5910420
	P05165	PCCA	0.810981	0.266179								P00918	CA2	119549000	142035000	112766000	117246000	166815000	50706500
	P05166	PCCB	1.0488	0.746056								P00966	ASS1		848257			8293680	478518
	P05198	EIF2S1	1.00493	0.813582								P00995	SPINK1					7767750	946430
	P05387	RPLP2	1.4475	0.0356263								P01008	SERPINC1	340285000	382562000	334065000	155454000	218983000	184481000
	P05388	RPLP0	2.4036	0.0899853								P01009	SERPINA1	2009210000	2175110000	1669200000	1860830000	2277050000	2787960000
	P05452	CLEC3B	0.481489	0.261158								P01011	SERPINA3	325072000	337056000	281246000	464629000	576411000	863783000
	P05455	SSB	0.817768	0.916875								P01019	AGT	111680000	98787500	94103600	89408100	128778000	101019000
	P05543	SERPINA7	0.382612	0.0529436								P01023	A2M	1643250000	1466280000	1621910000	524643000	1205850000	706034000
	P05546	SERPIND1	0.449373	0.335573								P01024	C3	721975000	918744000	743155000	326539000	482828000	588470000
	P05556	ITGB1	0.943069	0.615581								P01031	C5	39735200	41285300	36847800	26575300	38848500	38952300
	P05771	PRKCB	0.91778	0.548522								P01033	TIMP1	61182400	39496300	39041300	72316800	38057200	100029000
	P05787	KRT8	74.5605	NA								P01034	CST3	7485030	8835790	7088060	7923880	29855300	12583600
	P06132	UROD	0.999392	0.864682								P01040	CSTA				548275	2049820	228079
	P06241	FYN	0.994329	0.951865								P01042	KNG1	196136000	249723000	208496000	125745000	190386000	156622000
	P06280	GLA	0.962004	0.872158								P01111;P01112	NRAS	25838600	25213100	26089200	23575800	18886800	24023900
	P06312	IGKV4-1	0.411573	0.150846								P01116	KRAS	3352400	3973790	3704320	3235760	3996850	3894900
	P06396	GSN	0.944307	0.651584								P01127	PDGFB	14081100	13008100	10378600	8039110	3350720	10791600
	P06454	PTMA	1.35531	0.367941								P01130	LDLR	768980	1823010	5636400	11649900	2309990	5795200
	P06576	ATP5F1B	1.05043	0.630115								P01133	EGF	7395580	5972150	7413060	6415200	2509030	6309860
	P06681	C2	0.597138	0.265462								P01137	TGFB1	118158000	103709000	99916000	98864800	41387600	113900000
	P06702	S100A9	0.250998	0.685273								P01275	GCG					630944
	P06703	S100A6	1.65655	0.173377								P01344	IGF2	1458060	1430620	2537140	1670550	3130500	837420
	P06727	APOA4	0.523056	0.258789								P01591	JCHAIN	127234000	115521000	81342300	55425100	223372000	91652500
	P06730	EIF4E	0.906604	0.369007								P01593;P01594	IGKV1-33;IGKV1D-33	7342260	5090060	5556570	5801600	6994840	9590780
	P06731	CEACAM5	0.653248	0.758664								P01597;P04432	IGKV1-39;IGKV1D-39	19345800	20887200	15173300	11840500	20395900	66235100
	P06733	ENO1	1.02013	0.799632								P01599	IGKV1-17	27000100	21440300	15089400	26479700	20578200	49206700
	P06737	PYGL	0.963461	0.434152								P01601	IGKV1D-16	10643300	12429700	6841870	6028410	10256500	15609500
	P06744	GPI	1.11052	0.0810625								P01602	IGKV1-5	161035000	239480000	129225000	133805000	147768000	320429000
	P06748	NPM1	11.7578	0.715126								P01619	IGKV3-20	1070650000	1051150000	857550000	677560000	757718000	1261950000
	P06753	TPM3	0.924901	0.582526								P01699	IGLV1-44	1661810	2165390	2274010	1445520	3125270	2547310
	P06756	ITGAV	1.01259	0.840512								P01700	IGLV1-47	227772000	475120000	278407000	217451000	219825000	511762000
	P06858	LPL	0.937427	NA								P01701	IGLV1-51	157131000	97922400	186791000	82851300	114224000	278045000
	P06865	HEXA	0.569863	0.143468								P01703	IGLV1-40	30426300	36587600	19174600	13061000	30840000	116747000
	P07093	SERPINE2	0.841454	0.46272								P01704	IGLV2-14	962066		47127800	27662100	16110600	7235480
	P07099	EPHX1	0.758691	0.416025								P01705	IGLV2-23	17939200	22456900	1411910	9185760	31121000	43981700
	P07108	DBI	0.911234	0.549356								P01706;P01709	IGLV2-11	2693980	3114070	2116050	3457290	3194140	5530740
	P07195	LDHB	0.882112	0.50448								P01714	IGLV3-19	91934000	111114000	53251400	63206300	58007400	209491000
	P07203	GPX1	0.711026	0.096503								P01715	IGLV3-1	6418990	12594900	8473060	8380460	10196900	15187800
	P07225	PROS1	0.688134	0.153306								P01717	IGLV3-25	12382200	29917200	25543100	8640460	16148200	42711900
	P07237	P4HB	1.23837	0.0233977								P01718	IGLV3-27	73026700	260315000	220225000	89444200	93591300	321462000
	P07305	H1-0	1.04602	0.667171								P01721	IGLV6-57	29246800	95863300	54008100	25115100	37599100	75254700
	P07332	FES	0.993237	0.899909								P01732	CD8A		314076		1520960
	P07339	CTSD	1.21654	0.00449204								P01742	IGHV1-69	20034800	41939700	48075900	10837700	7393600	57213200
	P07355	ANXA2	2.18964	0.696374								P01743	IGHV1-46	35523100	41262400	34438200	10395300	22753400	52857800
	P07357	C8A	0.492818	0.0708492								P01762	IGHV3-11	1148470	886383	599544	157206	1218550	1463260
	P07358	C8B	0.564589	0.387297								P01763	IGHV3-48	1302170	2883680	2545860	466903	857522	1729630
	P07359	GP1BA	0.930755	0.376938								P01764	IGHV3-23	47129000	64210900	31743000	37350000	55074000	59062800
	P07360	C8G	0.430773	0.104998								P01766	IGHV3-13	6131170	5137660	9625420	8174820	8729040	13888800
	P07384	CAPN1	0.907889	0.351603								A0A0C4DH42;P01767	IGHV3-53	2418000	4201140	2660730	1414590	3783910	3893800
	P07437	TUBB	0.970996	0.624914								P01768;P0DP02;P0DP03	IGHV3-30;IGHV3-30-3;IGHV3-30-5	2738010	7422900	1961030	1537980	9361820	1672860
	P07451	CA3	0.572788	0.532821								P01768;P01772;P0DP02;P0DP03	IGHV3-33	141775000	245870000	134900000	128091000	149987000	335655000
	P07602	PSAP	1.01249	0.911926								P01780	IGHV3-7	260749000	193957000	148154000	168340000	172998000	309353000
	P07686	HEXB	0.854401	0.297625								A0A0B4J1V1;A0A0B4J1X8;A0A0C4DH32;P01762;P01763;P01766;P01780;P01782;P0DP04	IGHV3-9	42212500	34527600	49152400	32702800	44166400	70649100
	P07737	PFN1	1.08187	0.51534								P01814	IGHV2-70	4222280	17149900	2791940	1602960	5084200	9746420
	P07738	BPGM	0.60763	0.718419								P01817	IGHV2-5	82673700	68555100	56988500	38185600	51741300	112769000
	P07741	APRT	1.89788	0.716286								A0A0C4DH41;P01824;P01825;P06331;P0DP06;P0DP08	IGHV4-39	634467000	735080000	644378000	316141000	317427000	1164490000
	P07814	EPRS1	1.20682	0.0956268								P01833	PIGR	1647490	2577240	1666700	1352290	15330800	4287060
	P07858	CTSB	1.2359	0.382666								P01834	IGKC	1185120000	1221700000	1335820000	1245370000	1856100000	1197390000
	P0DMV8	HSPA1A	1.18628	0.342327								P01857;P01859	IGHG1	5292630000	7863940000	10420100000	6252710000	8219700000	8543760000
	P07902	GALT	0.859987	0.305281								P01859	IGHG2	2351750000	1612320000	55645400	2705750000	3810820000	2969280000
	P07910	HNRNPC	1.89369	0.283408								P01860	IGHG3	272566000	543075000	640253000	576609000	556423000	384122000
	P07919	UQCRH	0.636044	0.250794								P01861	IGHG4	1464060000	100449000	61725200	521495000	719656000	271693000
	P07942	LAMB1	0.834133	0.402485								P01871	IGHM	667545000	782064000	610803000	237279000	942006000	444933000
	P07947	YES1	1.14539	0.292844								P01876;P01877	IGHA1	3047910000	2597180000	416048000	1436790000	1924200000	1558710000
	P07948	LYN	1.02632	0.709193								P01877	IGHA2	157453000	93017700	320536000	61488100	132095000	54372600
	P07954	FH	0.971777	0.734143								P01880	IGHD	277609000	193185000	860950000	465189000	78478700	24496800
	P07996	THBS1	0.875779	0.207063								P01891;P01892;P10316	HLA-A		14223000	26952600
	P07998	RNASE1	0.541402	0.220013								P01903	HLA-DRA				527298
	P08069	IGF1R	1.22308	0.258236								P02008	HBZ					13271800
	P08123	COL1A2	0.41686	0.237049								P02042	HBD	68239000	115182000	103196000	114424000	1421630000	14365300
	P08133	ANXA6	0.879871	0.728462								P02100	HBE1					3209120
	P08134	RHOC	1.32823	NA								P02144	MB					62403000
	P08174	CD55	0.981745	0.992947								P02438;P02439;P02440;P08131;Q07627;Q8IUG1	KRTAP1-1;KRTAP1-3				8935470
	P08185	SERPINA6	0.359965	0.154328								P02441					202609000		2728390
	P08195	SLC3A2	2.04653	0.172366								P02443					33323900		511634
	P08236	GUSB	1.02054	0.979052								P02444;P02445					9631390
	P08237	PFKM	1.00214	0.955797								P02452	COL1A1	366770	620804	383040	398658	3688230
	P08238	HSP90AB1	1.17526	0.313243								P02461	COL3A1			1510450		7423480
	P08240	SRPRA	1.13944	0.337971								P02533	KRT14	18492700	16093600	13845200	25699500	33705200	24210600
	P08246	ELANE	0.22671	0.724364								P02534				35085600	299307000		13598200
	P08311	CTSG	0.438491	NA								P02538;P04259;P12035;P48668	KRT6A	3205970	4215120	4825500	8077710	4250650	5039340
	P08514	ITGA2B	0.907778	0.133395								P02539					150993000		7165700
	P08519	LPA	0.927835	0.916113								P02545	LMNA	8605190	8895800	6839040	12520800	34009500	13510500
	P08559	PDHA1	1.05748	0.40396								P02549	SPTA1	2252470	2791100	2992350	8937070	85917200	2834880
	P08567	PLEK	1.00489	0.931247								P02585	TNNC2					5932940
	P08571	CD14	0.418278	0.338598								P02647	APOA1	3291030000	3112760000	2881510000	1402540000	2929910000	1320260000
	P08574	CYC1	0.820676	0.314622								P02649	APOE	332411000	429527000	418725000	870455000	308955000	529711000
	P08575	PTPRC	0.941305	0.669806								P02652	APOA2	1777570000	2403540000	2662180000	1437180000	3422690000	978410000
	P08582	MELTF	1.35263	0.0170957								P02654	APOC1	395201000	465162000	457411000	235465000	332712000	197366000
	P08590	MYL3	0.77926	0.480463								P02655	APOC2	120506000	214722000	149578000	187367000	81669300	217735000
	P08603	CFH	0.587016	0.280508								P02656	APOC3	359742000	426046000	468379000	322002000	158649000	342735000
	P08648	ITGA5	0.967961	0.747239								P02662	CSN1S1	1675920	1517660	766716	9503650	49704500	661535
	P08670	VIM	0.429483	0.241788								P02663	CSN1S2				2258290	53279700
	P08697	SERPINF2	0.536091	0.256546								P02666	CSN2	2878130	1402690	730679	4394110	62346500	675989
	P08708	RPS17	1.21289	0.840316								P02668	CSN3				562415	2332210
	P08709	F7	0.451239	0.372231								P02671	FGA	2423940000	2345370000	2214550000	1066610000	1367510000	1448870000
	P08729	KRT7	2.37971	NA								P02675	FGB	2308360000	2192650000	2044990000	988238000	1401010000	1351630000
	P08754	GNAI3	1.03546	0.876634								P02679	FGG	2072760000	1949230000	1936140000	1049300000	1314470000	1354430000
	P08758	ANXA5	0.918911	0.657283								P02686	MBP	3044780	3568580	5778660	8828660	3349770	5138340
	P08779	KRT16	0.540453	0.88294								P02730	SLC4A1	7344930	11732900	9768420	11587300	372734000	2577830
	P08865	RPSA	1.33066	0.662116								P02741	CRP	464504			13789500	69879500	102732000
	P08913	ADRA2A	1.15713	0.271275								P02743	APCS	84314600	103533000	65490800	93412200	113302000	124495000
	P08962	CD63	0.757522	0.18763								P02745	C1QA	20809200	26402400	23847600	13335300	22633900	21286900
	P09012	SNRPA	3.17998	NA								P02746	C1QB	99177600	132117000	117755000	95087800	115854000	115366000
	P09104	ENO2	0.920522	0.439627								P02747	C1QC	63561900	101532000	89224200	79810200	101499000	78560100
	P09110	ACAA1	1.17201	0.976483								P02748	C9	43421000	64022700	43216700	72573400	29485600	103656000
	P09211	GSTP1	0.733776	0.405727								P02749	APOH	182588000	163159000	295968000	213722000	398813000	120925000
	P09327	VIL1	0.780027	0.21222								P02750	LRG1	32654400	58813200	35346700	73223500	82559100	213824000
	P09382	LGALS1	1.4255	0.362003								P02751	FN1	172796000	157959000	172361000	80768300	194971000	31889500
	P09417	QDPR	1.04546	0.633241								P02753	RBP4	64952000	59840400	58312000	25266900	50476300	30793100
	P09429	HMGB1	1.53064	0.418865								P02760	AMBP	115718000	117948000	126360000	81198500	193826000	77164000
	P09486	SPARC	0.806326	0.390285								P02763	ORM1	931561000	1692750000	1178980000	2047500000	2233310000	3615380000
	P09488	GSTM1	0.585538	0.201803								P02765	AHSG	937932000	846173000	719218000	247882000	915030000	235526000
	P09493	TPM1	0.728809	0.177189								P02766	TTR	577015000	572181000	497779000	199075000	570932000	91097200
	P09496	CLTA	0.919602	0.611901								P02768;P02769	ALB	15093500000	16429200000	18149400000	9464070000	46229400000	8881850000
	P09497	CLTB	1.01334	0.943133								P02769	ALB	13538000	11049100	10728100	7094840	55488300	4911830
	P09525	ANXA4	0.706914	0.152657								P02774	GC	237254000	270504000	218844000	119248000	212396000	192972000
	P09543	CNP	1.07718	0.536905								P02775	PPBP	4036270000	3606630000	3797510000	3256550000	1645850000	2828160000
	P09622	DLD	1.17855	0.212825								P02776	PF4	5633260	4275990	7677680	6056900	3381480	5953600
	P09651	HNRNPA1	4.15213	0.354242								P02786	TFRC	4252290	4847070	4626370	3765320	11583900	6652400
	P09669	COX6C	1.3762	0.0192596								P02787	TF	2069550000	1629780000	2668280000	1113150000	2680980000	795004000
	P09769	FGR	1.1359	0.424468								P02788	LTF	1043610	1610080	1291920	7727750	23061200	2866260
	P09871	C1S	0.456462	0.109062								P02790	HPX	703706000	863102000	744394000	365855000	1070250000	532810000
	P09874	PARP1	1.00517	NA								P02792	FTL	548188	1060710	765489	2161420	246203000	2052450
	P09960	LTA4H	0.780247	0.240884								P02794	FTH1	3410900	4751220	5562520	6242530	161441000	14156400
	P09972	ALDOC	0.756881	0.21533								P02795;P04732;P13640;P80297;Q8N339	MT1E;MT1G;MT1M;MT1X;MT2A				576771	4716030
	P0C0L4	C4A	0.540187	0.328054								P03886	MT-ND1	305476	296231	302079	371411	203001	407068
	P0C0L5	C4B	0.331677	0.0730816								P03891	MT-ND2	2533790	2234540	2537650	3545450	2413780	2813760
	P0C0S5	H2AZ1	3.03902	0.413875								P03897	MT-ND3	101561	104242	234620	190471	169687	119597
	P0C2W1	FBXO45	1.24664	0.225829								P03905	MT-ND4	2288220	1846610	2086090	2737170	1704530	2931830
	P0C7P3	SLFN14	0.783322	0.0832985								P03915	MT-ND5	1206260	1042150	1318870	914251	844323	1482420
	P0CG47	UBB	0.655755	0.0905078								P03923	MT-ND6	1008420	1021300	1139660	444410	635023	1217720
	P0DJI8	SAA1	1.87826	0.211071								P03928	MT-ATP8	5411690	4633020	5061230	3076410	4036280	5700330
	P0DJI9	SAA2	3.3372	0.0724212								P03950	ANG	1582810	2037100		664603		2205780
	P0DMM9	SULT1A3	0.772994	0.0603033								P03951	F11	4200540	3474260	2893300	1466390	2903370	2075590
	P0DOY3	IGLC3	0.989238	0.831089								P03952	KLKB1	31023200	36197300	29873800	15689500	31955000	11620500
	P0DP23	CALM1	0.837251	0.493691								P03956	MMP1	59295100	41137700	41545300	33672600	14904100	41725900
	P10114	RAP2A	0.753503	0.376549								P03973	SLPI		73824.1	99816.2		4095790	327992
	P10124	SRGN	0.857518	0.550315								P04003	C4BPA	153207000	169696000	160267000	76050000	212872000	232428000
	P10153	RNASE2	1.12612	NA								P04004	VTN	314359000	360507000	291707000	155397000	113823000	164419000
	P10155	RO60	0.909728	0.169266								P04040	CAT	46602700	45081200	48401100	29895300	188546000	21748000
	P10176	COX8A	1.07953	0.614819								P04062	GBA	727664	555104	826054	1139360	1243020	1094620
	P10301	RRAS	1.06505	0.538333								P04066	FUCA1	1726620	1533620	1263940	1389690	2398390	1278370
	P10321	HLA-C	0.790107	0.377559								P04070	PROC	2407210	2993030	3379440	1067280	875763	1148680
	P10398	ARAF	0.937992	0.485141								P04075	ALDOA	536712000	546852000	572411000	547814000	623907000	628666000
	P10412	H1-4	1.22283	0.615062								P04080	CSTB	1728660	1925170	10046400	9113980	33254100	9405710
	P10515	DLAT	1.13883	0.532408								P04083	ANXA1	2434930	3282900	1451340	12274100	80594900	2183840
	P10599	TXN	1.1132	0.150293								P04085	PDGFA	7705890	7890720	6960340	6677900	1562470	9594230
	P10606	COX5B	0.710813	0.244003								P04114	APOB	129114000	158264000	130622000	111507000	152955000	130698000
	P10619	CTSA	1.05821	0.863655								P04156	PRNP	9201570	7201650	9219970	2682120	3985130	3471580
	P10620	MGST1	0.869357	0.588277								P04179	SOD2	197765000	179835000	179521000	168356000	290811000	149776000
	P10643	C7	0.493183	0.257923								P04180	LCAT	7184220	9235900	8357640	3711170	11260500	3044270
	P10644	PRKAR1A	0.990849	0.867993								P04181	OAT					695681
	P10646	TFPI	1.55977	0.13593								P04196	HRG	134389000	117526000	95143300	72649400	91656100	47298900
	P10746	UROS	0.834976	0.281706								A0A075B6I9;P04211	IGLV7-43	103942000	156083000	92547400	65616200	88120200	164196000
	P10768	ESD	0.803068	0.181251								P04217	A1BG	174812000	203736000	189590000	137741000	343607000	157247000
	P10809	HSPD1	1.13978	0.647768								P04233	CD74	246615			2556280	791759
	P10909	CLU	0.666586	0.381287								P04234	CD3D				1017030
	P11021	HSPA5	1.12386	0.0606716								P04259;P48668	KRT6B	1311530	2991460	1931450	1790950	8438550	4404290
	P11047	LAMC1	0.703858	0.00365081								P04259;P04264	KRT1	164080000	118910000	98004400	205191000	341257000	210286000
	P11049	CD37	1.11219	0.312333								P04271	S100B		359767			3005650
	P11117	ACP2	1.04871	0.728238								P04275	VWF	70353200	64838300	46823000	19252700	73419800	24457500
	P11142	HSPA8	1.15338	0.0857955								P04278	SHBG	9174400	6064830	4864630	4914520	5584720	7881440
	P11166	SLC2A1	0.387053	0.605832								P04350	TUBB4A	3306140		4820440	1538740	1466740	4404320
	P11169	SLC2A3	1.39208	0.206591								P04406	GAPDH	921837000	837378000	1071100000	881151000	1285500000	1051150000
	P11171	EPB41	0.56561	0.587697								P04424	ASL	89254100	73563900	87110100	64523300	191046000	53914300
	P11172	UMPS	0.850457	0.21907								P04430	IGKV1-16	13594700	12068400	6687460	6747880	9874440	20400400
	P11177	PDHB	1.00667	0.874863								A0A0A0MRZ8;P04433	IGKV3-11	382546000	457045000	238675000	381783000	335670000	415150000
	P11215	ITGAM	0.482085	0.490238								P04632	CAPNS1	116125000	124496000	139256000	130160000	141757000	106187000
	P11216	PYGB	0.977851	0.926428								P04792	HSPB1	115748000	153652000	172096000	318665000	77028800	114407000
	P11233	RALA	1.04604	0.826962								P04818	TYMS					497564
	P11234	RALB	0.857747	0.544763								P04839	CYBB				686778	9485710	190234
	P11274	BCR	1.13466	0.0597114								P04843	RPN1	37422300	32731600	33515000	40259700	36332700	39995600
	P11277	SPTB	0.582746	0.451756								P04844	RPN2	26726200	25122600	25107100	26005400	25027300	29082900
	P11279	LAMP1	0.771224	0.359127								P04899	GNAI2	122551000	105955000	116823000	98903200	125744000	86582300
	P11310	ACADM	0.952286	0.609351								P04920	SLC4A2	891244	633626	1038300	420030	791260	489512
	P11388	TOP2A	0.890211	0.307611								P04921	GYPC	374206	805540	986539	2358730	8274600	1578860
	P11413	G6PD	1.13015	0.385261								P05019	IGF1	46450.3	28612.7	46182		56225
	P11441	UBL4A	0.810823	0.205662								P05023	ATP1A1	8286420	10629100	10055000	12476500	18063200	10303500
	P11586	MTHFD1	1.11521	0.0724014								P05026	ATP1B1				2826070	353740	518882
	P11597	CETP	0.495257	0.311856								P05062	ALDOB	497556	851624	398718		73000500	2575380
	P11678	EPX	0.954305	NA								P05067	APP	62749500	54500200	49676900	65505000	20430100	66100200
	P11766	ADH5	0.777481	0.189297								P05089	ARG1	1818960	1791000	1852050	516811	7394440	2668600
	P11908	PRPS2	0.804194	0.310122								P05090	APOD	49424000	37180500	67474500	43329700	242672000	27255400
	P11940	PABPC1	1.13657	0.281066								P05091	ALDH2	154548		159360	167794	943992	158094
	P12074	COX6A1	9.18408	NA								P05106	ITGB3	597679000	558817000	589392000	449485000	395034000	359720000
	P12081	HARS1	1.01096	0.892928								P05107	ITGB2				4273860	23929500	1431390
	P12109	COL6A1	1.0014	0.839293								P05109	S100A8	3538370	5274980	2920290	108969000	1977490000	98362200
	P12110	COL6A2	1.12267	0.874902								P05114	HMGN1	124941	522553	94615.3	748252	1001510	69256.4
	P12111	COL6A3	0.838014	0.382734								P05120	SERPINB2					6329930
	P12235	SLC25A4	0.99335	0.639326								P05121	SERPINE1	25103900	22262100	20997500	23656000	11982200	33910500
	P12259	F5	0.965087	0.632998								P05141;P12235;P12236;Q9H0C2	SLC25A5	114994000	108424000	99564500	106439000	76991000	125060000
	P12268	IMPDH2	1.17135	0.516212								P05154	SERPINA5	8821940	9544460	8044900	4517530	5231100	3563140
	P12273	PIP	0.954616	0.748574								P05155	SERPING1	293467000	305234000	256090000	278564000	398087000	305205000
	P12318	FCGR2A	1.41432	0.268485								P05156	CFI	41833000	66717100	41574900	32123000	50075700	51796200
	P12429	ANXA3	0.970694	0.761975								P05160	F13B	6640600	7516310	10242400	4266170	10764900	3658400
	P12814	ACTN1	0.893372	0.127955								P05161	ISG15	416162	507935	552574	1750370	2256050	587967
	P12829	MYL4	0.76172	0.20631								P05164	MPO	570320	580998	1184280	11809100	346835000	2322910
	P12830	CDH1	0.510535	0.394387								P05165	PCCA	2212320	2488720	2097750	2002340	4550920	2522130
	P12931	SRC	0.940762	0.641372								P05166	PCCB	2031260	2338470	1940840	1691240	3433560	2185470
	P12955	PEPD	0.980806	0.860666								P05186	ALPL	474066				6137770
	P12956	XRCC6	0.760786	0.846175								P05198	EIF2S1	9255540	10669500	10200000	13991600	18637300	13421400
	P13010	XRCC5	0.166943	NA								P05204;Q15651	HMGN2;HMGN3				629841
	P13073	COX4I1	0.980521	0.868128								P05362	ICAM1	307366	518678	409257	583830	3484350	790223
	P13164	IFITM1	0.660679	0.456058								P05386	RPLP1	4203750	3975120	3936870	8822710	32753400	15387100
	P13224	GP1BB	0.800337	0.300781								P05387	RPLP2	9145620	10985600	9766970	27699800	101583000	42165200
	P13473	LAMP2	0.988503	0.879809								P05388	RPLP0	2720680	2964830	2202740	10953800	42618300	15325700
	P13489	RNH1	1.06322	0.362952								P05413	FABP3					6996550
	P13501	CCL5	0.738013	0.0782026								P05451	REG1A					33055600	1392820
	P13598	ICAM2	1.30618	0.511501								P05452	CLEC3B	16584500	21366400	15715700	10932100	20880600	9042760
	P13639	EEF2	2.17554	0.202909								P05455	SSB	468584	490742	439715	1138830	2055900	435157
	P13645	KRT10	1.04736	0.842683								P05496;P48201;Q06055	ATP5MC1;ATP5MC2;ATP5MC3	237450	130564		148208		41162.6
	P13646	KRT13	0.922068	0.679415								P05534;P16188;P30447;P30510	HLA-A	3954150	697006	18736600	82014000	10967700	27367300
	P13647	KRT5	0.707901	0.682119								P05543	SERPINA7	154366000	232679000	265806000	124380000	276619000	179313000
	P13667	PDIA4	1.23345	0.0277741								P05546	SERPIND1	80046900	95094400	63441900	36605600	59344300	36362700
	P13671	C6	0.471782	0.157592								P05556	ITGB1	100175000	104280000	104704000	97302100	61557900	90628400
	P13674	P4HA1	1.14529	0.312502								P05129;P05771;P17252	PRKCB	41569600	34458900	32824700	27557500	34376600	28071400
	P13693	TPT1	0.871707	0.55523								P05787	KRT8	81921500	55564500	44162400	25396800	127724000	72925700
	P13716	ALAD	0.896214	0.601232								P05976	MYL1					6751560
	P13727	PRG2	1.23882	0.838356								P06132	UROD	4923540	9626730	8553490	3864940	9402720	13173900
	P13747	HLA-E	0.935336	0.658102								P06213	INSR			714429	182629		528878
	P13796	LCP1	0.669048	0.347205								P06239	LCK				160144
	P13797	PLS3	1.16445	0.127528								P06241	FYN	25582400	26352300	28216700	21935100	16496900	16839100
	P13798	APEH	0.969692	0.922975								P06276	BCHE	6590070	9729220	7847200	2169890	9307570	2342680
	P13804	ETFA	1.16098	0.139666								P06280	GLA	3571590	3685950	2267180	5195340	2798410	7229980
	P13807	GYS1	0.89398	0.987754								P06312	IGKV4-1	285332000	256226000	168534000	133728000	217781000	481905000
	P13861	PRKAR2A	0.938988	0.709401								P06331	IGHV4-34	26950700	31824500	24366600	13675800	17287600	87611000
	P13987	CD59	0.468873	0.275211								P06396	GSN	942604000	748683000	877363000	485345000	614214000	592017000
	P14151	SELL	0.70799	0.338217								P06454	PTMA	1084970	2149900	1421390	8794400	14955200	2351510
	P14174	MIF	1.19838	0.192773								P06493	CDK1				361538	3491240
	P14209	CD99	1.18072	0.653445								P06576	ATP5F1B	121426000	127605000	112488000	109921000	107706000	121803000
	P14314	PRKCSH	1.06697	0.759977								P06681	C2	15108500	18954400	17229300	10942100	13999500	15420400
	P14317	HCLS1	0.851431	0.281662								P06702	S100A9	5786190	7061360	5284110	195786000	3164680000	141540000
	P14324	FDPS	1.10849	0.780581								P06703	S100A6	78564400	102759000	90111900	146869000	208950000	68704200
	P14406	COX7A2	0.990148	0.83607								P06727	APOA4	281304000	239760000	276475000	33451900	285112000	145764000
	P14543	NID1	0.996391	0.950482								P06730	EIF4E	8747520	9074720	9279190	9192900	11135600	12820400
	P14550	AKR1A1	0.717795	0.0421945								P06732	CKM		9249980	715180	1773530	38689700	4004820
	P14618	PKM	0.865829	0.404235								P06733	ENO1	333574000	337555000	360008000	328691000	548546000	320599000
	P14625	HSP90B1	1.18771	0.552885								P06737;P11216;P11217	PYGL	270637000	306107000	294209000	232014000	295187000	258180000
	P14649	MYL6B	0.79229	0.277805								P06744	GPI	79951500	80098400	79449100	122432000	201662000	156033000
	P14735	IDE	1.08133	0.626718								P06748	NPM1	1148470	2381820	774395	12375800	12844900	1089040
	P14770	GP9	0.923685	0.331211								P06753	TPM3	546832000	567120000	518885000	413090000	541430000	532750000
	P14780	MMP9	0.389712	0.758287								P06756	ITGAV	3432340	3463640	4197580	3062440	2442570	3446700
	P14854	COX6B1	1.0739	0.527681								P06858	LPL	472396	226725	923527	217063	620323
	P14866	HNRNPL	2.86735	0.44989								P06865	HEXA	2972510	2645610	2420570	1779410	3721740	1514240
	P14868	DARS1	1.05582	0.410019								P07093	SERPINE2	20873000	13476400	19955500	26927000	7215060	17661800
	P14923	JUP	1.82361	0.454875								P07099	EPHX1	1788240	1931330	1479090	1978870	8631010	2534420
	P14927	UQCRB	1.10829	0.522953								P07108	DBI	37344300	37238000	31009400	30936800	64005400	24769000
	P15056	BRAF	0.767811	0.391475								P07148	FABP1		2557200			24049700
	P15104	GLUL	1.19619	0.31495								P07195	LDHB	317627000	318233000	322125000	324005000	347704000	311565000
	P15121	AKR1B1	1.0684	0.783135								P07203	GPX1	293133000	297417000	293564000	135135000	230625000	178526000
	P15144	ANPEP	0.802303	0.69475								P07225	PROS1	112334000	95604100	95402100	63163200	63858000	125815000
	P15153	RAC2	1.01363	0.896746								P07237	P4HB	224038000	232710000	225720000	273091000	302937000	322940000
	P15169	CPN1	0.673303	0.369687								P07305	H1F0	5359360	9659960	6297590	14955600	8274400	9921740
	P15170	GSPT1	1.015	0.803856								P07311	ACYP1	4262820	3129780	3612750	4980970	4116950	3824660
	P15289	ARSA	0.727168	0.124789								P07327	ADH1A					4447750
	P15311	EZR	0.898866	0.745574								P07332	FES	2839940	3546080	3901490	2950280	3515520	3013180
	P15374	UCHL3	1.25414	0.33538								P07333	CSF1R	594788	738643	541716	605793	3698590	481243
	P15498	VAV1	1.00991	0.986647								P07339	CTSD	20695500	19674000	20661400	40480800	66694000	46042600
	P15529	CD46	0.84732	0.480848								A6NMY6;P07355	ANXA2	930052	4726980	1121660	11294700	54074300	2284240
	P15531	NME1	0.984369	0.821416								P07357	C8A	45605900	62307600	38979500	22774600	33067000	35843300
	P15586	GNS	1.0331	0.787347								P07358	C8B	30598100	40886500	25804100	17555100	23468200	25296100
	P15735	PHKG2	1.4146	0.242816								P07359	GP1BA	369521000	307049000	344995000	257918000	136401000	289341000
	P15848	ARSB	0.957119	0.845866								P07360	C8G	23334000	35766100	22472400	12995100	23583200	20477200
	P15880	RPS2	2.76101	0.403011								P07384	CAPN1	162088000	142226000	152023000	131743000	131589000	137512000
	P15907	ST6GAL1	0.892038	0.652686								P04350;P07437;P68371	TUBB	458169000	467220000	466862000	403382000	345991000	457387000
	P15924	DSP	1.06283	0.967255								P07451	CA3	736049	1435310	1244820	869746	35847600	336358
	P15927	RPA2	0.69854	0.355594								P07478	PRSS2					6506050	763298
	P15954	COX7C	0.838259	0.734089								P07602	PSAP	48888500	43824400	42481300	80412000	87350000	74946900
	P16035	TIMP2	0.573666	0.076271								P07686	HEXB	5027470	4253670	3878980	4045030	7440240	4948300
	P16070	CD44	0.545393	0.759128								P07711	CTSL	10692800	13429800	9800190	13388200	8075810	10118600
	P16109	SELP	0.932844	0.389624								P07737	PFN1	1406340000	1451670000	1415490000	1277380000	1292380000	1332440000
	P16112	ACAN	0.555554	0.389411								P07738	BPGM	2397200	6624070	3644400	3817830	52319800	2095450
	P16144	ITGB4	0.867415	0.520832								P07741	APRT	38162500	35222200	32147700	29307000	41848000	32720300
	P16150	SPN	0.702128	0.0449567								P07814	EPRS	3633510	3718290	3489850	8755890	13016700	8147180
	P16152	CBR1	1.00351	0.982614								P07858	CTSB				1419690	7183640
	P16157	ANK1	0.547317	0.689902								P07900	HSP90AA1	151553000	134668000	157292000	326993000	273063000	291067000
	P16219	ACADS	0.796538	0.138742								P07902	GALT	4230190	4570580	4467780	2386100	5040200	3203320
	P16220	CREB1	2.46787	NA								P07910	HNRNPC	888103	2207230		9486180	8153090	1193740
	P16278	GLB1	0.896171	0.457058								P07919	UQCRH	760541		1709560	2909770	3972970	1104920
	P16284	PECAM1	0.970374	0.664603								P07942	LAMB1	2984380	2514810	2780180	2431520	3087510	1630650
	P16298	PPP3CB	1.07459	0.15182								P07947	YES1	4634850	5134840	3462260	5278470	2241230	6194070
	P16333	NCK1	1.04485	0.817815								P07948	LYN	25835600	23726100	24090400	19780600	18670700	17218500
	P16401	H1-5	3.02529	0.476647								P07951	TPM2	28793500	26745800	38409200	14863700	17340300	35055500
	P16435	POR	1.22325	0.483763								P07954	FH	14792800	16594900	14083800	14441200	24926900	15436200
	P16444	DPEP1	2.30741	NA								P07988	SFTPB	1493670				7416420	2089450
	P16452	EPB42	0.384817	0.614682								P07996	THBS1	1706460000	1441280000	1426480000	1384440000	587726000	1272260000
	P16455	MGMT	0.628159	0.376685								P07998	RNASE1				2528360	82298200	1508030
	P16591	FER	0.998292	0.968373								P08123	COL1A2	15688800	9683820	12881500	7992520	28661100	9561660
	P16615	ATP2A2	0.88673	0.405395								P08133	ANXA6	2261960	3600030	2186350	9726940	39090000	2701570
	P16671	CD36	0.881382	0.607213								P08134	RHOC	4380050	4263470	6181430	13298500	3878780	5533830
	P16885	PLCG2	0.893156	0.221241								P08174	CD55	1925400	2194900	4306020	7522440	5652260	1484130
	P16930	FAH	1.00692	0.949631								P08183	ABCB1	51763.4	25147.2		115546
	P16949	STMN1	0.731193	0.0840129								P08185	SERPINA6	51239500	69488700	53161500	20973400	45077400	43533400
	P17050	NAGA	1.16562	0.175651								P08195	SLC3A2	788773	1739080	1148560	3288410	6926780	4106610
	P17066	HSPA6	0.91199	0.60539								P08236	GUSB	9483140	8534180	6212350	4626120	10656000	2957270
	P17152	TMEM11	1.2176	0.377195								P08237	PFKM	4162940	4212490	3770610	3747030	4699870	2892860
	P17174	GOT1	0.875562	0.224746								P08238	HSP90AB1	35155600	42871100	52144900	70393800	123978000	113847000
	P17213	BPI	0.165699	NA								P08240	SRPRA	3362310	2838780	2807420	5539160	3457070	4346420
	P17252	PRKCA	1.18164	0.163001								P08243	ASNS			521073	2230520	4227140	3003560
	P17301	ITGA2	1.00154	0.994153								P08246	ELANE		536634		10348700	155269000	1108590
	P17535	JUND	0.727106	NA								P08253	MMP2	318070	434877	549696		2174600	365915
	P17568	NDUFB7	0.908926	0.0413124								P08263;P09210;Q16772;Q7RTV2	GSTA1					51147200
	P17612	PRKACA	0.930274	0.53804								P08294	SOD3	1144640	1008880	830282	336533	9113460	4739010
	P17655	CAPN2	1.23666	0.47852								P08311	CTSG				10318000	94434100	1745140
	P17812	CTPS1	0.970439	0.751918								P08319	ADH4					7231390
	P17813	ENG	1.03291	0.883589								P08397	HMBS				153665	1565090
	P17844	DDX5	9.93925	NA								P08493	MGP	3259660	1214120	1242700	441443	3222840	225941
	P17858	PFKL	0.958971	0.546736								P08514	ITGA2B	1015810000	935566000	953114000	624671000	578492000	595239000
	P17931	LGALS3	2.46533	0.319426								P08519	LPA	10879100	67214200	20227600	11017700	71976400	4974690
	P17936	IGFBP3	0.449455	0.073483								P08559;P29803	PDHA1	7336820	8433230	6771060	6997660	7687520	7468850
	P17980	PSMC3	0.8742	0.416996								P08567	PLEK	660546000	684223000	783626000	437964000	425787000	519259000
	P17987	TCP1	1.02014	0.698219								P08571	CD14	4480940	6814320	5182660	7414220	29471300	8033530
	P18031	PTPN1	0.973721	0.791971								P08572	COL4A2	546736		2264070	3975720	3494520	3806530
	P18054	ALOX12	0.972787	0.743965								P08574	CYC1	17035700	14804000	13669900	14378600	16615900	19389000
	P18065	IGFBP2	0.701358	0.609957								P08575	PTPRC	8326460	11272400	8216520	16612000	34997800	7333240
	P18077	RPL35A	2.42824	0.415611								P05976;P08590	MYL3	5444150	5971190	4160910	3106730	1887900	5195650
	P18084	ITGB5	0.967026	0.790829								P08603	CFH	113531000	133784000	175582000	87308000	243816000	80968200
	P18124	RPL7	15.5086	NA								P08621	SNRNP70				1913860
	P18206	VCL	0.921527	0.318031								P08631	HCK				58690.9	2572070
	P18428	LBP	1.08721	0.972134								P08637	FCGR3A	1300680	2958900	2166600	4950250	10497600	3255150
	P18433	PTPRA	0.830475	0.253851								P08648	ITGA5	5129270	5227280	5472930	3246090	4417980	3521870
	P18440	NAT1	0.886136	0.420002								P08670;P17661	VIM	10846200	9588600	4775030	53279300	131762000	3320390
	P18564	ITGB6	1.02903	NA								P08697	SERPINF2	116252000	138023000	131525000	55394600	94591900	81432500
	P18577	RHCE	0.61219	0.669454								P08708	RPS17	931020	774141	815790	3111890	5737720	2989920
	P18621	RPL17	3.92881	0.291542								P08709	F7	556701	860824	1074580	364289	539294	347567
	P18669	PGAM1	0.900309	0.179985								P08754	GNAI3	3779890	3539240	3415540	3933000	7065230	2894180
	P18859	ATP5PF	0.956114	0.616299								P08758	ANXA5	32506900	36827100	41501300	58936100	74363600	47593300
	P19021	PAM	0.528331	0.168698								P08779	KRT16	2360080	4299960	4819800	4192080	3894720	6409640
	P19086	GNAZ	0.802676	0.160864								P08833	IGFBP1		66317		316333	597604	260807
	P19256	CD58	0.750092	0.164918								P08865	RPSA	7611560	7510220	9232160	26277300	71537600	25221200
	P19338	NCL	7.62685	0.397546								P08913	ADRA2A	1228560	818050	841728	1111950	1525530	891841
	P19367	HK1	0.903041	0.573189								P08962	CD63	86089700	85117800	79057300	38697400	72898200	49183800
	P19404	NDUFV2	1.21484	0.252546								P09001	MRPL3	269727		196947	361694		509824
	P19474	TRIM21	0.900164	0.614335								P09104	ENO2	11548600	15369500	16949000	16589000	15630600	16927600
	P19525	EIF2AK2	0.853608	0.22658								P09105	HBQ1				188243	2695980
	P19623	SRM	0.953253	0.860966								P09110	ACAA1	4122800	4765740	4825630	4538720	10332200	4041860
	P19634	SLC9A1	0.959688	0.757027								P09132	SRP19		200220		1512150	1531760	1094850
	P19652	ORM2	0.512195	0.0756627								P09172	DBH	423193	224766	227028	177010	256378	303940
	P19784	CSNK2A2	0.809342	0.154011								P09211	GSTP1	130995000	100721000	113013000	63775300	108533000	77089100
	P19823	ITIH2	0.39564	0.2159								P09234	SNRPC				974502	370322
	P19827	ITIH1	0.412076	0.267443								P09327	VIL1	10146300	5031740	4372430	1844740	3295980	1382860
	P19838	NFKB1	0.903772	0.400034								P09382	LGALS1	8952560	11476700	8625040	62827300	55158500	16493300
	P19875	CXCL2	0.907053	0.929492								P09417	QDPR	9176500	8156850	9982470	8919420	13490400	8601270
	P19971	TYMP	0.772436	0.281416								P09429	HMGB1	2995800	4725320	2634810	10588300	9909780	2197620
	P20020	ATP2B1	0.950748	0.866898								P09455	RBP1					1778050
	P20042	EIF2S2	1.293	0.0786545								O00757;P09467	FBP1				453024	30711600
	P20073	ANXA7	0.904	0.0783101								P09486	SPARC	307445000	189651000	266452000	272204000	148080000	202214000
	P20160	AZU1	0.193006	0.603276								P09488;P46439	GSTM1	10276100	7825150	338288		4182820
	P20292	ALOX5AP	0.23704	NA								P09493	TPM1	286637000	240916000	279482000	132903000	144063000	223953000
	P20338	RAB4A	1.18988	0.25357								P09496	CLTA	52202600	47200400	42619200	45391200	40759500	43415200
	P20339	RAB5A	0.824431	0.479401								P09497	CLTB	13496200	13749800	13312200	10541700	10192700	12745300
	P20340	RAB6A	0.775328	0.448503								P09525	ANXA4	7762300	9149160	9290290	6981340	12015500	5617440
	P20472	PVALB	1.00993	0.861113								P09543	CNP	7830450	7736250	8680830	12298900	8483030	8242120
	P20618	PSMB1	0.913107	0.735476								P09601	HMOX1			4765840	1470440	24155100
	P20645	M6PR	1.67311	0.0839279								P09622	DLD	20051500	19920500	18414100	21488500	27269500	21143900
	P20674	COX5A	1.04595	0.888492								P09651;Q32P51	HNRNPA1	1645380	3774270	1532090	14259100	17103100	2632070
	P20700	LMNB1	3.58687	0.434888								P09661	SNRPA1				403013
	P20742	PZP	1.05065	0.762365								P09668	CTSH					146645
	P20810	CAST	0.944874	0.999704								P09669	COX6C	43028900	39275400	34204100	26044400	23056200	44302000
	P20851	C4BPB	0.47971	0.376523								P09769	FGR	632351	653497	709760	635178	341647	491488
	P20930	FLG	1.45041	0.449381								P09871	C1S	36319500	40462800	35281700	36734800	29785100	35469700
	P20936	RASA1	0.887411	0.459619								P09874	PARP1		884300		1552190
	P21266	GSTM3	0.923958	0.803521								P09914	IFIT1				1047640
	P21281	ATP6V1B2	0.969251	0.703175								P09958	FURIN	325234	375134	291791	508277	181867	832982
	P21283	ATP6V1C1	1.00329	0.965014								P09960	LTA4H	5166420	6937250	8166330	10233100	28150000	7646980
	P21291	CSRP1	0.946487	0.587345								P09972	ALDOC	29839000	36362700	35432100	36924800	29456000	40762400
	P21333	FLNA	0.939757	0.434464								P0C0L4	C4A	24196700	23054200	35206900	18942600	50607400	20308200
	P21359	NF1	1.1307	0.519136								P0C0L4;P0C0L5	C4B	253538000	204390000	274894000	102276000	147673000	182898000
	P21399	ACO1	1.18323	0.0250009								P0C0S5;Q71UI9	H2AFV;H2AFZ	1747480	2232520		8855640	8072740
	P21731	TBXA2R	1.01366	0.93011								P0C7M8	CLEC2L	3853740	3311110	7731130	2213950	2764560	297002
	P21796	VDAC1	0.932404	0.498745								P0C7P3	SLFN14	5565140	6209600	6862600	2859810	2642320	4282780
	P21912	SDHB	0.832935	0.586885								P0CG29;P0CG30	GSTT2B	1308140	2442680	1928440	1340930	2011730	2951930
	P21926	CD9	0.677577	0.150997								A5A3E0;P0CG38;P0CG39;Q6S8J3	POTEI;POTEJ	13025300	21264600	16166400	13890700	29584300	13806100
	P21964	COMT	2.82094	0.438555								P0CG47;P0CG48;P62979;P62987	RPS27A;UBA52;UBB;UBC	167501000	224597000	199247000	377883000	301885000	237895000
	P21980	TGM2	0.662984	0.646879								P0DI81;P0DI82	TRAPPC2;TRAPPC2B				822703
	P22033	MMUT	1.0057	0.990363								P0DJI8;P0DJI9	SAA1	5731980	2730420	3106310	302881000	33521500	1042520000
	P22059	OSBP	1.039	0.664147								P0DJI9	SAA2				14209300	4486450	170324000
	P22061	PCMT1	0.937115	0.647466								P0DME0;Q01105	SET;SETSIP	721704	928968	632698	5192070	6035540	761799
	P22087	FBL	12.62	NA								P0DMM9;P0DMN0	SULT1A3;SULT1A4	14939100	15841600	18884000	9676460	9064620	13564000
	P22102	GART	1.15932	0.0226166								P0DMQ5	INAFM2	631385	622087	549459	634447	416500	684001
	P22105	TNXB	0.844523	0.475567								P0DMV8;P0DMV9;P34931	HSPA1A;HSPA1B	57249700	58328700	68505100	418133000	100153000	109639000
	P22234	PAICS	0.959672	0.63563								P0DN76;Q01081;Q8WU68	U2AF1;U2AF1L5				236608	176236
	P22307	SCP2	0.823979	0.303055								P0DOY3	IGLC3	2067230000	2730260000	1467820000	1374700000	1542700000	3084120000
	P22314	UBA1	0.879126	0.50684								P0DP01	IGHV1-8	14460700	6959780	3673880	1925520	4853280	23298300
	P22352	GPX3	0.792308	0.498652								P0DP08	IGHV4-38-2	1188650	1041980	1983730	351446	851773	1236150
	P22528	SPRR1B	1.35813	0.733924								P0DP23;P0DP24;P0DP25	CALM1;CALM2;CALM3	537061000	527712000	568200000	424442000	458144000	441114000
	P22570	FDXR	0.918725	0.665438								P0DPA2	VSIG8				928796
	P22626	HNRNPA2B1	3.69652	0.498173								P0DPD8	EEF1AKMT4-ECE2	1703260	1064370	1985800	2237180	3881810	1926490
	P22681	CBL	1.06401	0.709011								P10114	RAP2A	1006000	895143	1213000	852696	538643	920960
	P22695	UQCRC2	1.10892	0.489617								P10124	SRGN	6097620	6221380	6092110	14960300	4316180	9671640
	P22735	TGM1	3.24495	NA								P10153	RNASE2				1367430	13992800	957593
	P22792	CPN2	0.629153	0.428466								P10155	RO60	2759320	3296870	2792200	4717960	3746820	7538580
	P22830	FECH	1.12523	0.506322								P10253	GAA	81826.4	303576		274100	1185560	130440
	P22891	PROZ	0.56781	0.199947								P10301	RRAS	8783840	9769820	11630100	13896500	6363410	11771500
	P22894	MMP8	0.131388	NA								P04222;P10319;P18464;P30490;P30491;P30498;P30499;P30501;P30504;P30505;P30508;P30510;P30685;Q07000;Q29865;Q29963;Q95604;Q9TNN7	HLA-B	47038300	51664400	15089800	28866900	18499300	8919760
	P23083	IGHV1-2	0.319954	0.0981115								P10321;Q29865;Q29963	HLA-C	63591800	105780000	73342600	164792000	67458900	32087200
	P23142	FBLN1	0.504371	0.254474								P10398	ARAF	2573290	2715180	2624490	2630660	2471000	2889770
	P23193	TCEA1	2.55597	0.379398								P10412;P16402;P16403	HIST1H1E	22043400	54348600	13424200	161813000	23263300	5632990
	P23219	PTGS1	0.947144	0.617122								P10451	SPP1	1072470		2344590	658756	56664700	468184
	P23229	ITGA6	0.785174	0.00568079								P10515	DLAT	5166000	5161640	4969320	4816900	5154670	5792120
	P23246	SFPQ	4.34358	0.386539								P10523	SAG	2486350	2658440	2428310	2422110	1375470	3026680
	P23258	TUBG1	0.964942	0.656676								P10586	PTPRF	574115	179321	355524		780308
	P23276	KEL	0.40431	0.680396								P10599	TXN	188207000	209098000	215857000	179119000	244089000	173308000
	P23284	PPIB	1.08743	0.214598								P10606	COX5B	175042000	160505000	159528000	116813000	128617000	169906000
	P23368	ME2	1.06711	0.77338								P10619	CTSA	27770900	25396200	24088100	38830200	18402700	57006100
	P23381	WARS1	1.00757	0.987674								P10643	C7	40117500	27867200	32172000	21667000	71984700	31612700
	P23396	RPS3	2.36286	0.433076								P10644	PRKAR1A	42361600	47285000	52796300	40012200	38874900	41357000
	P23434	GCSH	0.878232	0.574958								P10645	CHGA	257891				2758020	84059.3
	P23443	RPS6KB1	0.735229	0.167381								P10646	TFPI	2464880	2912110	3564380	5449650	2785880	5128430
	P23458	JAK1	0.970047	0.749106								P10720	PF4V1	2963070000	2330280000	3558710000	2900950000	2069680000	2765670000
	P23470	PTPRG	0.594758	NA								P10746	UROS	596951	1608780	883830	1294540	1957070	1889120
	P23526	AHCY	1.084	0.515499								P10768	ESD	33820600	31247600	29180400	32975200	47184900	28840500
	P23528	CFL1	0.595597	0.186461								P10809	HSPD1	63166400	66775200	59916100	117722000	82163400	93240400
	P23560	BDNF	0.948707	0.815417								P10909	CLU	276666000	284955000	315679000	205166000	162253000	186276000
	P23588	EIF4B	1.18685	0.253192								P11021	HSPA5	464900000	488759000	463235000	588154000	587957000	575146000
	P23634	ATP2B4	0.657068	0.34342								P11047	LAMC1	4142190	3330770	3444110	3187300	3678900	1803630
	P23743	DGKA	0.930239	0.840378								P11049	CD37	795081	728820	622779	3620640	386396	474745
	P23786	CPT2	1.01551	0.944748								P11117	ACP2	3689350	3744230	3420470	2359630	3174400	2742440
	P23919	DTYMK	0.991786	0.960102								P11142	HSPA8	287432000	268760000	281766000	338826000	317404000	362440000
	P24158	PRTN3	0.449647	NA								P11166	SLC2A1	1209260	2230650	1874220	1824190	74973900	823989
	P24311	COX7B	1.05485	0.979918								P11169;Q8TDB8	SLC2A3	218184000	230225000	246510000	238651000	123808000	323070000
	P24386	CHM	1.14318	0.635666								P11171	EPB41	4421870	6248740	6109210	7879850	27160200	5781090
	P24390	KDELR1	1.49251	0.311467								P11172	UMPS	4491710	5178600	4434580	6123820	4895170	6631550
	P24534	EEF1B2	1.50905	0.363891								P11177	PDHB	8605310	9171630	7798640	7422440	8103610	8038960
	P24539	ATP5PB	0.999649	0.99439								P11182	DBT	8512340	8932020	8706960	7265320	4931790	8549670
	P24557	TBXAS1	0.908064	0.553164								P11215	ITGAM				684972	7286750	1175910
	P24666	ACP1	1.1759	0.174497								P11216;P11217	PYGB	45452600	46310400	43642200	35911600	35237500	34999100
	P24723	PRKCH	0.568856	NA								P11217	PYGM	11193900	9574860	8795850	8004100	27821100	6859740
	P24752	ACAT1	0.919894	0.586476								P11226	MBL2	9298440	11010400	11663400	4684600	8804030	1090730
	P24844	MYL9	1.01628	0.927714								P11233	RALA	3915380	4284550	3880580	8296920	3655490	6113300
	P24928	POLR2A	11.3821	NA								P11233;P11234	RALB	62043300	57483000	76810000	72165200	42357000	73330400
	P24941	CDK2	0.876653	0.59198								P11274	BCR	1092430	1363000	1122450	1645700	1375090	1116730
	P25098	GRK2	0.894986	0.148418								P11277	SPTB	12711300	15279200	17674100	13547000	78907000	11051000
	P25105	PTAFR	1.3186	NA								P11279	LAMP1	32508800	32690900	33692600	30795500	37703600	27852900
	P25205	MCM3	3.59835	NA								P11310	ACADM	7710690	9075640	8260650	9108880	8531410	12064700
	P25311	AZGP1	0.531043	0.17787								P11413	G6PD	52583300	53572000	55205600	68289100	63828000	64692800
	P25325	MPST	1.00532	0.987078								P11441	UBL4A	3918820	4146630	4259330	4407230	3823380	4691750
	P25398	RPS12	0.972265	0.750156								P11586	MTHFD1	11414400	11095500	10932100	14280800	17018300	11196300
	P25685	DNAJB1	0.920729	0.600442								P11597	CETP	4946180	5184760	4694010	4944110	3507700	4400220
	P25686	DNAJB2	1.03472	0.596534								P11678	EPX				212775	2082170	318403
	P25705	ATP5F1A	1.00315	0.999329								P11684	SCGB1A1					1363610
	P25786	PSMA1	0.924678	0.385312								P11717	IGF2R					697964	106751
	P25787	PSMA2	0.789784	0.509983								P11766	ADH5	41173900	37969400	43401800	29606000	43717500	22561900
	P25788	PSMA3	0.817935	0.307781								P11908;P21108;P60891	PRPS2	19790300	18265600	19935100	20795000	35265800	19781800
	P25789	PSMA4	0.936334	0.584231								P11940;Q4VXU2	PABPC1	9542990	9502160	11078000	17028900	26391300	15006100
	P25815	S100P	0.230072	0.626705								P12004	PCNA				3202810	9275000
	P25942	CD40	1.16712	0.0858592								P12081;P49590	HARS	8213490	8139040	8441870	9018660	11489200	8373330
	P26038	MSN	0.920432	0.445994								P12104	FABP2					2801050
	P26196	DDX6	0.919981	0.25502								P12109	COL6A1	703511	378006	525861	296778	4369630	302901
	P26368	U2AF2	9.09337	0.584656								P12110	COL6A2					74326500
	P26373	RPL13	6.48318	0.495297								P12111	COL6A3	1514950	1790400	1889920	932944	11501400	1560340
	P26374	CHML	1.08049	0.620221								P12235;P12236	SLC25A6	33213800	32515800	35477200	36926600	23944000	43029200
	P26440	IVD	0.905668	0.572201								P12259	F5	268829000	258867000	352397000	125212000	113669000	146971000
	P26447	S100A4	0.762768	0.196132								P12268	IMPDH2	2131090	4015270	3274300	5763290	25285100	7188610
	P26572	MGAT1	1.20723	0.0177612								P12270	TPR				121919	129122
	P26583	HMGB2	1.38484	0.880337								P12273	PIP					1004480
	P26599	PTBP1	1.45087	0.476647								P12277	CKB		255859	248709	1859740	5157460	10930100
	P26639	TARS1	0.939316	0.533973								P12318;P31994;P31995	FCGR2A	13433500	15469200	8415140	36443100	8034090	21840800
	P26640	VARS1	1.12771	0.267072								P12429	ANXA3	14116400	17272500	15926000	9754800	52539200	18101000
	P26641	EEF1G	1.11452	0.374933								P12544	GZMA				4657610
	P26885	FKBP2	1.04276	0.392979								P12724	RNASE3				1880470	26750000
	P26927	MST1	0.44846	0.132297								P12814	ACTN1	861726000	867208000	938342000	586981000	679522000	637937000
	P27105	STOM	1.05918	0.80334								P12829	MYL4	1923620	355112	362194	1602970	5697630	585370
	P27169	PON1	0.579857	0.256309								P12830	CDH1		387280	201686		1433020	605515
	P27338	MAOB	1.55574	0.21662								P12838	DEFA4					1064700	228265
	P27348	YWHAQ	1.1034	0.477255								P06241;P07947;P12931	SRC	114119000	109141000	117850000	81486700	71696800	86275000
	P27361	MAPK3	0.957238	0.908567								P12955	PEPD	7747640	9106510	10251100	10904100	16408100	4675760
	P27448	MARK3	0.845383	0.471049								P12956	XRCC6	654123	1353590	660560	3952250	6019290	807369
	P27487	DPP4	0.392349	NA								P13010	XRCC5	690229	1049390	462989	2962150	6294650	459864
	P27695	APEX1	1.6436	0.867086								P13073	COX4I1	43707100	43077200	39181000	27972100	32086400	37098100
	P27701	CD82	2.03982	0.265131								P13224	GP1BB	227602000	263992000	342983000	353813000	209299000	185180000
	P27707	DCK	0.834651	0.205568								P13284	IFI30				563412	2163210
	P27708	CAD	0.841347	0.0664636								P13473	LAMP2	12102000	12117500	13713700	9134070	24512900	9122950
	P27797	CALR	0.929723	0.531461								P13489	RNH1	21310700	20194400	31359300	58501600	73979200	31628100
	P27816	MAP4	0.969735	0.902706								P13498	CYBA					12145700
	P27824	CANX	0.9668	0.747649								P13501	CCL5	74575000	77865000	118801000	66354200	35335000	71506100
	P27918	CFP	0.659943	0.292334								P13591	NCAM1	368587	208965	257886	121151	309910	108893
	P27986	PIK3R1	0.997363	0.971273								P13598	ICAM2	27440900	23614300	27154800	30625400	15506500	30037300
	P27987	ITPKB	0.91358	0.487524								P13611	VCAN				1111460	14771300	10682700
	P28062	PSMB8	0.943009	0.673953								P13612	ITGA4				234623	743897
	P28065	PSMB9	1.01259	0.861862								P13639	EEF2	6454340	7193310	7863720	36990900	79935000	54342100
	P28066	PSMA5	0.98873	0.830387								P13645	KRT10	174140000	161960000	127188000	267995000	353874000	221116000
	P28070	PSMB4	1.05466	0.881135								O77727;P13646;P19012	KRT13;KRT15	3092040		3372930	5052820	4556340	1284530
	P28072	PSMB6	0.849833	0.690741								P13647	KRT5	17144200	16515700	13449800	24245500	33338200	18894300
	P28074	PSMB5	1.79599	0.230027								P13667	PDIA4	31949800	32495000	29237100	47217700	43323300	43585900
	P28161	GSTM2	0.880901	0.420458								P13671	C6	29325400	35617200	31460900	18948100	22328100	20537100
	P28288	ABCD3	1.11662	0.717204								P13674	P4HA1	393210	450621	548020	492635	1416790	776344
	P28289	TMOD1	0.469436	0.375913								P13693	TPT1	44200300	47197800	44519900	50753200	56821000	59952800
	P28290	ITPRID2	0.984854	0.854426								P13716	ALAD	11910200	12280400	15203300	6071820	14760600	5344600
	P28331	NDUFS1	1.03071	0.783459								P13727	PRG2				788159	6746240	973403
	P28482	MAPK1	0.981015	0.860604								P01889;P01891;P01892;P03989;P04439;P05534;P10314;P10316;P10319;P13746;P16188;P16189;P16190;P18462;P18463;P18464;P18465;P30443;P30447;P30450;P30453;P30455;P30456;P30457;P30459;P30460;P30461;P30462;P30464;P30466;P30475;P30479;P30480;P30481;P30483;P30484;P30485;P30486;P30487;P30488;P30490;P30491;P30492;P30493;P30495;P30498;P30512;P30685;Q04826;Q29718;Q29836;Q29940;Q31610;Q95365	HLA-A	242079000	146686000	92861700	417071000	126433000	204468000
	P28676	GCA	0.821013	0.373779								P13747	HLA-E	16906900	10684600	9718580	13606700	9356560	12794600
	P28799	GRN	0.868456	0.599316								P13796	LCP1	9361720	13154000	7547270	43675900	216428000	12401600
	P28838	LAP3	0.906899	0.360399								P13797	PLS3	7446350	4052630	7003030	3038170	8268960	4334480
	P28907	CD38	1.02946	0.916174								P13798	APEH	11181800	12097500	11065300	11609900	21471000	14114500
	P29122	PCSK6	1.22716	0.185511								P13804	ETFA	20755100	19777600	17139000	22379900	18375400	21034900
	P29144	TPP2	1.11744	0.488285								P13807	GYS1	16049100	12965100	14714900	11331100	27193000	8824760
	P29218	IMPA1	0.760185	0.307407								P13861	PRKAR2A	3905490	4065180	3848440	4622950	4786220	4268860
	P29279	CCN2	0.890779	0.519003								P13929	ENO3	260234	534306	204703	246338	8384870	201099
	P29350	PTPN6	0.874675	0.244536								P13987	CD59	1505780	2006810	1935830	4981480	12347100	2502150
	P29353	SHC1	1.24695	0.186074								P13995	MTHFD2						1201550
	P29401	TKT	0.901974	0.636449								P14151	SELL	8252070	15871000	7948690	8685440	12596800	7709280
	P29558	RBMS1	1.05357	0.940843								P14174	MIF	82130300	71005800	81668000	82707300	91171500	86150700
	P29597	TYK2	0.732247	0.34916								P14209	CD99	15825500	17789500	10417500	31526600	11212600	15964600
	P29622	SERPINA4	0.514589	0.193444								P14222	PRF1	943761	675060		2015360	434246
	P29692	EEF1D	1.49935	0.0035481								P14314	PRKCSH	41852100	37162300	39767000	42979400	45539000	46214700
	P29728	OAS2	0.585448	0.629044								P14317	HCLS1	9184210	10838700	10760600	12729200	10637900	11279100
	P29965	CD40LG	0.900994	0.595959								P14324	FDPS	22855300	18058300	23708500	30229200	26492000	18627200
	P29966	MARCKS	0.810622	NA								P14406	COX7A2	35864500	32688200	28368200	21988800	29676300	31476900
	P29992	GNA11	0.759694	0.50508								P14543	NID1	46967700	44575000	43295000	46838900	25279700	45454300
	P30038	ALDH4A1	1.01175	0.869123								P14550	AKR1A1	6609590	8592880	7234260	7567920	12926900	8288720
	P30039	PBLD	1.07012	0.892889								P14618	PKM	374878000	387312000	414300000	480300000	542751000	614869000
	P30040	ERP29	1.27552	0.079449								P14621	ACYP2	1699420	2114580	1967950	1102600	1535410	1708650
	P30041	PRDX6	0.919588	0.590969								P14625	HSP90B1	173352000	168853000	151192000	219066000	197859000	232653000
	P30043	BLVRB	0.603041	0.408697								P14649	MYL6B	1140170	554665	548598	968517	1295200	940335
	P30044	PRDX5	0.643927	0.103365								P14678;P63162	SNRPB;SNRPN	87060.3		194364	2243260	6796870	2081180
	P30048	PRDX3	0.915384	0.605065								P14735	IDE	2972500	3835430	2971770	3162860	7747380	3380700
	P30049	ATP5F1D	0.831488	0.505293								P14770	GP9	249151000	198519000	379068000	329881000	320458000	161132000
	P30050	RPL12	2.30821	0.170534								P14780	MMP9				1790090	6503040
	P30084	ECHS1	1.1588	0.891703								P14854	COX6B1	11681500	10716500	17131900	11063400	21942800	7756000
	P30085	CMPK1	1.09032	0.199777								P14866	HNRNPL	2156200	1704920	1176720	5252590	5577290	1192310
	P30086	PEBP1	0.980945	0.978033								P14868	DARS	20672600	19419100	19456600	22005400	25163300	22480200
	P30101	PDIA3	1.07024	0.461192								P14923	JUP	1389280	1443670	1491550	2469570	3375060	2107620
	P30153	PPP2R1A	1.1423	0.0168961								P14927	UQCRB	7390200	5655990	5779040	5862710	5043320	8282990
	P30260	CDC27	1.09386	0.798562								P15056	BRAF	757299	722960	789984	513262		676074
	P30273	FCER1G	0.628039	0.0791964								P15090	FABP4					29630700
	P30281	CCND3	0.824292	0.109971								P15104	GLUL	1339340	1740560	1314400	2324510	14038600	4160650
	P30405	PPIF	1.01546	0.971214								P15121	AKR1B1	11585500	10502500	10131200	13829700	13264600	16315200
	P30419	NMT1	1.01907	0.914571								P15144	ANPEP	1007610	719701	480200	471191	4119420	477158
	P30519	HMOX2	1.46766	0.419929								P15151	PVR	403605	470157	818713	394949	2984070	1241270
	P30520	ADSS2	1.02012	0.791631								P15153;P60763;P63000	RAC2	186719000	193746000	189644000	206826000	221500000	193016000
	P30536	TSPO	2.40465	0.261781								P15169	CPN1	22129900	20627900	18455200	8318900	23817100	14694300
	P30566	ADSL	0.898979	0.718743								P15170	GSPT1	14811700	13528700	14171000	18201500	17028100	19487500
	P30622	CLIP1	1.00301	0.934483								P15241					273775000		3294370
	P30626	SRI	1.02474	0.845754								P15252		2406430	3710200	1450800	2138270	8434920	1300790
	P30679	GNA15	0.95997	0.871161								P15259	PGAM2					949623
	P30740	SERPINB1	1.0701	0.446179								P15289	ARSA	1907440	1882000	1321370	1880780	1585680	1861250
	P30825	SLC7A1	1.05287	0.739854								P15291	B4GALT1	4627710	3665510	4146770	4590360	8553990	4399790
	P31040	SDHA	0.885975	0.124743								P15311	EZR	966226	1503970	979214	3909880	14914100	1148630
	P31146	CORO1A	1.10491	0.324686								P15374	UCHL3	3953850	4466910	3588620	5915370	5702900	6538300
	P31150	GDI1	0.97468	0.838161								P15498;Q9UKW4	VAV1	8709710	7972190	8357270	7520440	8775210	7323620
	P31151	S100A7	0.86597	0.781862								P15529	CD46	5585730	5969290	7709160	8455650	6176550	3990230
	P31153	MAT2A	1.1279	0.293601								P15531	NME1	27550200	28667200	23876400	33190700	45137000	42638800
	P31321	PRKAR1B	0.974423	0.841969								P15586	GNS	1639230	2158270	1752860	5027340	4828510	5014790
	P31323	PRKAR2B	0.852458	0.171072								P15735	PHKG2	626526	739477	769377		823812	801716
	P31350	RRM2	1.10279	0.965483								P15814	IGLL1	9795590	27138600	10404300	14903000	14942000	15446700
	P31431	SDC4	0.690711	0.387047								P15880	RPS2	1731700	2173400	1392620	10875400	25358800	11503600
	P31641	SLC6A6	0.745351	0.21474								P15907	ST6GAL1	1778810	1720290	2003140	2393910	2022110	2234450
	P31645	SLC6A4	0.831778	0.267784								P15924	DSP	1073590	829576	1065740	1478400	2194820	1132770
	P31689	DNAJA1	1.19282	0.397363								P15954	COX7C	14979400	10818200	10628100	6938520	9711690	15094200
	P31749	AKT1	1.01278	0.991302								P16035	TIMP2	556493	327304	578388	179744	1200270	330313
	P31751	AKT2	0.998056	0.964059								P16070	CD44	5757550	6815980	4558360	6703550	34828400	4164330
	P31930	UQCRC1	1.25808	0.264962								P16083	NQO2	1541760	5279940	5199020	1796650	7697520	1644030
	P31939	ATIC	0.797286	0.239229								P04908;P0C0S8;P16104;P20671;Q7L7L0;Q8IUE6;Q93077;Q96KK5;Q99878;Q9BTM1	H2AFX	143590	641057		4412920		164966
	P31942	HNRNPH3	0.906608	0.315793								P16109	SELP	43129000	45899200	80582500	99476600	45809000	56140100
	P31943	HNRNPH1	2.06344	0.400913								P16112	ACAN	3237190	1819160	1779230		5605960
	P31944	CASP14	1.06825	0.740251								P16150	SPN	10019100	7601140	10600100	8498000	19729800	5955490
	P31946	YWHAB	1.13637	0.0679586								P16152	CBR1	24303100	26539100	24270400	39959300	31217500	26486800
	P31947	SFN	0.433295	NA								P16157	ANK1	5353180	7412940	5801170	6775440	49504700	6890380
	P31948	STIP1	1.22373	0.0399383								P01893;P16188	HLA-A			1189410
	P31949	S100A11	0.255145	0.360731								P16189;P16190;P30512	HLA-A			7445040	64045.3	19012100
	P32019	INPP5B	0.903406	0.203316								P16219	ACADS	18401100	20295000	10601600	11070700	16124600	9045820
	P32119	PRDX2	0.548438	0.930206								P16278	GLB1	6402920	6177710	6481230	4729790	6726180	7148700
	P32121	ARRB2	1.07222	0.823764								P16284	PECAM1	87002300	81266600	88303100	112929000	52901800	65827000
	P32189	GK	0.916095	0.228561								P16298	PPP3CB	3401280	3954430	3597500	3229910	3035540	2823350
	P32248	CCR7	1.1964	0.111795								P16333	NCK1	3309500	3175320	3231660	3984600	2787710	3896500
	P32321	DCTD	1.03635	0.71973								P16401	HIST1H1B	4764820	10078900	2542650	98028400	31066200	1252830
	P32856	STX2	1.0223	0.748045								P16435	POR	1660730	2041180	1016270	3087790	2924580	2149550
	P33121	ACSL1	1.04638	0.697576								P16452	EPB42	564287	1114960	868563	1143210	39009100
	P33151	CDH5	0.544481	0.332992								P16455	MGMT	2169500	1550850	1406780	1528100	1132250	1897480
	P33176	KIF5B	0.983926	0.784337								P16591	FER	1659160	1811030	1944070	1076360	1042150	1551740
	P33240	CSTF2	2.55288	0.458742								P16615	ATP2A2	82414500	80410700	73086100	84200300	52795600	82422100
	P33241	LSP1	1.43929	NA								P16671	CD36	179337000	311169000	64466300	259961000	85876900	141100000
	P33316	DUT	1.1594	0.428614								P16885	PLCG2	10335200	10856200	8926010	6572080	8342790	8665220
	P33527	ABCC1	0.815137	0.03701								P16930	FAH	19139600	12731600	13315300	32355900	39088400	29428300
	P33897	ABCD1	1.2904	0.163578								P16949	STMN1	1833360	2381710	3176690	8097630	20911400	2940310
	P33908	MAN1A1	1.18606	0.370529								P16989	YBX3				365127	1524860
	P33992	MCM5	2.72863	NA								P17050	NAGA	2855570	2598020	2448530	2717760	3169330	2119200
	P34810	CD68	0.496156	0.225214								P17152	TMEM11	2409500	2632570	1919500	2435930	1138690	2272750
	P34896	SHMT1	0.676219	0.197978								P17174	GOT1	9815900	8931690	9139250	10897300	46458100	12924700
	P34897	SHMT2	1.02219	0.842512								P17213	BPI				539751	4545020	292783
	P34913	EPHX2	0.906105	0.440897								P17252	PRKCA	10669700	9581360	9752710	6121990	7198390	7156030
	P34931	HSPA1L	1.15752	0.992516								P17301	ITGA2	15859300	34179600	27403600	25642600	17276400	14779300
	P34932	HSPA4	1.00737	0.888081								P17405	SMPD1				424490		1007020
	P34947	GRK5	0.920843	0.554925								P17568	NDUFB7	1554950	1360000	1532480	1693790	893950	1509020
	P34949	MPI	1.58768	0.31039								P17612	PRKACA	12410200	10036800	10613400	11876800	10528100	8187160
	P35221	CTNNA1	3.6137	0.137887								P17655	CAPN2	5148520	4599310	4366900	9639360	7496270	5729640
	P35222	CTNNB1	2.18552	NA								P17812;Q9NRF8	CTPS1	6607620	6209720	6009110	5449810	9212270	6882360
	P35232	PHB1	1.18864	0.539011								P17813	ENG	968675	763312	681743	1501220	1972300	1612260
	P35236	PTPN7	0.868376	0.545504								P08237;P17858	PFKL	18788700	18720200	18992300	15209600	23850800	18748000
	P35237	SERPINB6	0.955488	0.539917								P17900	GM2A	316018	567318	626240	1280320	6375720	958950
	P35240	NF2	0.638733	NA								P17927	CR1					2344080
	P35241	RDX	1.00097	0.91953								P17931	LGALS3	539476	844842		2489430	9537480	338876
	P35268	RPL22	4.14987	0.351165								P17936	IGFBP3	11927800	9099190	9473350	2779690	12669800	2049090
	P35270	SPR	1.19936	0.323227								P17980	PSMC3	9233100	9932740	9406610	10701600	13879800	9675840
	P35408	PTGER4	0.917816	0.448695								P17987	TCP1	31004200	38267600	37583900	45843700	44991400	51308000
	P35475	IDUA	1.10425	0.464328								P18031	PTPN1	17039500	16708500	14271400	15498100	12008000	15621700
	P35527	KRT9	0.800773	0.743347								P18054	ALOX12	113026000	94384300	124633000	69897700	67573900	88133500
	P35573	AGL	0.972573	0.791502								P18065	IGFBP2			1539260	3980440	13733500	2972320
	P35579	MYH9	0.916107	0.0776438								P18077	RPL35A	485630			2351620	12590000	2818730
	P35580	MYH10	1.37272	0.520874								P18084	ITGB5	6900100	6769850	5584650	6844010	3188080	8881600
	P35606	COPB2	0.954815	0.579854								P18085	ARF4	195152000	185721000	201854000	225147000	136594000	199133000
	P35609	ACTN2	0.930435	0.688019								P18124	RPL7	671787	1045290	512527	5198990	34316000	4579450
	P35611	ADD1	0.977881	0.862065								P18206	VCL	717525000	738370000	684573000	480204000	456171000	583257000
	P35612	ADD2	0.408442	0.628889								P18428	LBP	8367240	11679200	8192000	33859200	40736900	50144100
	P35613	BSG	1.04517	0.713567								P18433	PTPRA	5789610	4769250	5616000	4257140	3531050	4100350
	P35625	TIMP3	1.34272	0.141886								P18440	NAT1	936887	1794320	1647000	1477990	1682190	1467400
	P35626	GRK3	2.94131	NA								P18462;P30450;P30453;P30456;P30457	HLA-A	29043000	14152000	10682500	21921300	16683700	25414400
	P35637	FUS	2.06165	0.972835								P18621	RPL17		1105310	1001450	3826340	12931300	4016320
	P35658	NUP214	0.979118	0.810002								P18669	PGAM1	55659700	51739000	48209400	69740700	109614000	58144600
	P35659	DEK	2.0864	NA								P18827	SDC1					1875450	269451
	P35754	GLRX	0.841372	0.50963								P18859	ATP5PF	31024700	34254900	29039200	26403100	26073600	26234000
	P35813	PPM1A	1.02784	0.778393								P19021	PAM				229744	436954	585319
	P35858	IGFALS	0.495029	0.137761								P19086	GNAZ	24421300	23918500	27484600	12140500	12993500	13134700
	P35908	KRT2	0.932809	0.952325								P19237	TNNI1					11936500
	P35914	HMGCL	0.818527	0.589002								P19256	CD58	5665680	4875460	5134570	6429270	5607440	4505760
	P35998	PSMC2	0.866975	0.345787								P19320	VCAM1	1030150	1539440	926460	3273140	2759250	1382330
	P36404	ARL2	0.982862	0.882265								P19338	NCL		926550		5261450	7028960
	P36405	ARL3	0.725762	0.180786								P19367	HK1	81828900	78476900	73736800	75889800	53671000	74606100
	P36507	MAP2K2	1.0552	0.773295								P19404	NDUFV2	2877170	3135410	2701140	3195620	2318410	2648800
	P36542	ATP5F1C	0.995527	0.865382								A6NGU5;B5MD39;P19440;Q14390	GGT1	693390	574616	350280	1602050	808914	1071100
	P36543	ATP6V1E1	0.887183	0.380786								P19474	TRIM21	3281730	4202710	3386380	4366300	4474460	3044830
	P36551	CPOX	0.978296	0.940895								P19525	EIF2AK2	1821810	1877130	1602430	4503500	2934900	2566640
	P36578	RPL4	3.86856	0.319309								P19623	SRM	1668620	1947260	1953640	4072440	5957410	3553980
	P36776	LONP1	1.32613	0.235151								P19634	SLC9A1	9384130	7668160	7244800	10034500	4931890	9513170
	P36871	PGM1	0.912237	0.513978								P19652	ORM2	700756000	532891000	315713000	349003000	657249000	762522000
	P36873	PPP1CC	0.847866	0.538319								P19784	CSNK2A2	6085830	6062650	6094620	5963880	6319240	5437890
	P36955	SERPINF1	0.528181	0.148555								P19823	ITIH2	275196000	285563000	230318000	94255000	183863000	85023300
	P36957	DLST	0.894778	0.54894								P19827	ITIH1	235294000	242435000	215348000	85927600	182528000	88126900
	P36959	GMPR	0.752429	0.0100531								P19838	NFKB1	3825480	3833080	3617480	3055890	5543280	2886760
	P36969	GPX4	0.969394	0.682721								P19878	NCF2				523685	7518980	63669.6
	P36980	CFHR2	0.644426	0.366139								P19957	PI3					18616000
	P37198	NUP62	1.1552	0.827205								P19971	TYMP	68496700	66724200	89747600	62375500	89774700	38819500
	P37235	HPCAL1	0.802434	0.442985								P20020;P23634	ATP2B1	1324050	1026100	1616750	840817	2899600	724796
	P37802	TAGLN2	1.17142	0.238501								P20042	EIF2S2	5420890	6080290	6227670	8176410	11144400	9040690
	P37837	TALDO1	0.876965	0.368639								P20073	ANXA7	30891300	24926700	32086800	30156200	30379700	24404500
	P37840	SNCA	1.22056	0.666877								P20142	PGC					1727070
	P38117	ETFB	0.893934	0.494589								P20160	AZU1	6227680	5800000	7476530	802682	15153500	5445270
	P38159	RBMX	3.05273	0.905423								P20290	BTF3	717980			1828210	7075420	1528050
	P38571	LIPA	0.62531	0.216451								P20338	RAB4A	6881170	6975710	7233480	13272000	5073940	13443400
	P38606	ATP6V1A	1.10727	0.449033								P20339	RAB5A	8063520	9375880	8643010	7902400	7973850	7984660
	P38646	HSPA9	1.43786	0.209657								P20340	RAB6A	32434300	28563400	33466400	25578000	23591100	27630200
	P38919	EIF4A3	1.29084	0.770168								P20472	PVALB	2850490	1914050	656873	251672	1474900	484765
	P38936	CDKN1A	1.41642	0.0190179								P20591	MX1				783896
	P39019	RPS19	3.47442	0.374073								P20618	PSMB1	27076200	30276300	24462100	30892300	53033600	24250600
	P39023	RPL3	4.2098	0.385286								P20645	M6PR	17939300	15692700	14900300	17270700	17837400	12593300
	P39060	COL18A1	0.971121	0.781633								P20674	COX5A	50200100	48608500	44135700	32312600	33947300	49279000
	P39210	MPV17	1.22985	0.138267								P20700	LMNB1	553660	2785450	1734820	13264800	16823000
	P39656	DDOST	1.02114	0.765119								P20701	ITGAL				884056	965400
	P39687	ANP32A	0.713036	0.229836								P20742	PZP	416927	2489100	1165490	1314920	1517560	1268280
	P39748	FEN1	4.14409	0.431216								P20774	OGN					2893220
	P40121	CAPG	0.331602	0.358862								P20810	CAST	2608300	2950610	2587880	2848550	5980720	2447610
	P40189	IL6ST	0.983906	0.757342								P20839	IMPDH1					2266770
	P40197	GP5	1.00775	0.990763								P20851	C4BPB	15571100	15362600	15021500	8783500	17912300	24055800
	P40222	TXLNA	0.797089	0.586912								P20908	COL5A1					755750
	P40227	CCT6A	1.04777	0.97521								P20933	AGA	1418660	1356520	1901840	1929930	1305630	2048120
	P40238	MPL	0.932517	0.614586								P20936	RASA1	33515500	33498400	34296800	23198100	22628400	22268300
	P40306	PSMB10	1.09576	0.537473								P20962	PTMS	2842300	3571760	3537520	8015190	12902000	5482740
	P40429	RPL13A	4.81752	0.483704								P21266	GSTM3	8083000	9898940	7234420	11820100	13672600	15234500
	P40616	ARL1	1.02208	0.911257								P21281	ATP6V1B2	11598800	13043300	11224900	26136800	22712800	17756900
	P40763	STAT3	0.982422	0.874688								P21283	ATP6V1C1	4981890	5697710	5342460	8542230	8581190	7790190
	P40818	USP8	0.923466	0.134481								P21291	CSRP1	161044000	156875000	153961000	94128800	109973000	112408000
	P40925	MDH1	1.04296	0.974009								P21333	FLNA	1104670000	1079540000	1196610000	853809000	777589000	850283000
	P40926	MDH2	1.05439	0.403503								P21397	MAOA	1491250		2835610	3231940		2345070
	P40939	HADHA	1.11246	0.441519								P21399	ACO1	8041890	7635410	7887890	7483250	12728700	8802500
	P41091	EIF2S3	0.970231	0.79294								P21462	FPR1					6965260
	P41208	CETN2	1.10154	0.942649								P21549	AGXT					30114700
	P41218	MNDA	0.237095	0.732406								P21695	GPD1					1184400
	P41226	UBA7	0.736755	0.0085195								P21731	TBXA2R	6921000	5341600	6179380	7564160	2901610	5808550
	P41227	NAA10	1.0198	0.99908								P21741	MDK				258771	415421
	P41236	PPP1R2	0.793556	0.348762								P21796	VDAC1	42014400	42290800	41316700	51401600	37770900	49340800
	P41240	CSK	0.993234	0.925347								P21810	BGN	1513120	773856	726073	1635950	1177430	575065
	P41250	GARS1	0.81008	0.264655								P21912	SDHB	8411970	9603580	7486160	8805520	9869670	9790080
	P41252	IARS1	1.33291	0.238197								P21926	CD9	255501000	141611000	169162000	111423000	60772700	118896000
	P42025	ACTR1B	0.921272	0.508314								P21953	BCKDHB						294105
	P42126	ECI1	0.792691	0.124201								P21964	COMT	8870940	12543900	13584700	17166100	16497600	14792200
	P42167	TMPO	5.38681	0.152855								P21980	TGM2				2778580	19959800	779015
	P42224	STAT1	0.828234	0.457205								P16389;P22001;Q09470	KCNA3	1668140	2091800	1734580	4131690	1095570	3764620
	P42226	STAT6	1.01388	0.974776								P22004	BMP6	235033	375758	5480770	4657900		153233
	P42229	STAT5A	0.957719	0.70456								P22033	MMUT	391019	536766	549154	336146	678027	368059
	P42330	AKR1C3	0.862495	0.158867								P22059	OSBP	4771360	5006360	4788060	5934450	4750210	5717370
	P42331	ARHGAP25	1.35512	0.0718962								P22061	PCMT1	58655600	55420000	52758000	71440500	52180200	56614200
	P42336	PIK3CA	0.724904	0.0118127								P22102	GART	8000680	10072500	9819060	11908500	19883400	10734800
	P42338	PIK3CB	1.04499	0.804262								P22105	TNXB	6086670	2839510	3015770	1229900	6246170	1453710
	P42345	MTOR	0.93574	0.558874								P22234	PAICS	18610200	18048600	17806100	31113100	36560400	22387200
	P42356	PI4KA	0.999903	0.95484								P22307	SCP2	8677990	11135800	7922540	13964800	11260600	10730800
	P42566	EPS15	0.866237	0.11209								P22314	UBA1	27494700	32988200	32940800	31589500	36387400	30208900
	P42574	CASP3	0.849577	0.559041								P22352	GPX3	14348200	15900200	15148400	8395440	20212800	12563700
	P42677	RPS27	3.56559	0.21699								O60361;P22392	NME2	136292000	138432000	135649000	137237000	155133000	156980000
	P42680	TEC	0.791855	0.0480395								P22570	FDXR	1353740	641177	1636440	1884270	1388280	2655030
	P42694	HELZ	1.21122									P22626	HNRNPA2B1	4357880	8545770	4587820	29703900	19287000	4672940
	P42704	LRPPRC	1.10403	0.511903								P22681	CBL	3682860	3954740	4098460	3650790	4399980	3675630
	P42765	ACAA2	0.789448	0.369439								P22692	IGFBP4	1382730	1240210	1480550		23921500	2377520
	P42768	WAS	0.97395	0.816271								P17612;P22694	PRKACB	54463700	50708700	56663500	43718700	35146900	50493700
	P42858	HTT	0.886425	0.026907								P22695	UQCRC2	22450800	19817200	19423100	18352300	17805000	25175600
	P42892	ECE1	1.08033	0.52702								P22749	GNLY				33504.1
	P42898	MTHFR	0.835967	0.358025								P22792	CPN2	36626500	32986500	28538800	18408700	38964300	26212800
	P43034	PAFAH1B1	0.891169	0.145685								P22830	FECH	460757	669518	594552	382878	1162510	566036
	P43155	CRAT	0.755166	0.0844131								P22891	PROZ	1470680	3260950	2817620	1682990	2088190	1714200
	P43243	MATR3	2.71596	0.394688								P22894	MMP8				590018	4802370	313004
	P43250	GRK6	0.923004	0.423458								P22897	MRC1				861919	9812580	935560
	P43251	BTD	0.407936	0.0642153								P23083	IGHV1-2	9396350	44022100	23777400	7430470		32395700
	P43304	GPD2	0.966298	0.685525								P23141	CES1	340321		1614280	286544	12993800	1415160
	P43307	SSR1	1.13385	0.460833								P23142	FBLN1	23734600	15961900	20187400	6897220	42934400	9412250
	P43405	SYK	0.875388	0.0657243								P23193;Q15560	TCEA1				1235560
	P43487	RANBP1	0.866194	0.335139								P23219	PTGS1	73600800	65084700	69229300	63466900	41238600	50655000
	P43490	NAMPT	0.689504	0.147706								P23229	ITGA6	132973000	126955000	148419000	106022000	64497600	77205000
	P43652	AFM	0.483923	0.218898								P23246	SFPQ	145952	749312		5172070	2793230
	P43686	PSMC4	1.05337	0.640006								P23258;Q9NRH3	TUBG1	4819280	3847210	4687150	4623490	3994750	5237220
	P43897	TSFM	1.69578	0.337508								P23276	KEL					1477440
	P45880	VDAC2	0.891226	0.435227								P23284	PPIB	214070000	199394000	187674000	192984000	174183000	219329000
	P45954	ACADSB	0.943184	0.348023								P23368	ME2	26408300	27006900	26271400	22188300	23388800	23174400
	P45974	USP5	0.998935	0.970207								P23381	WARS	8376790	9602950	9066110	23213700	28462100	16166800
	P45984	MAPK9	0.946672	0.81507								P23396	RPS3	1156210	1558630	1156260	11292200	46979900	9535340
	P45985	MAP2K4	0.878411	0.643823								P23458	JAK1	1864890	2059000	2432340	2536490	1509450	2802210
	P46019	PHKA2	0.865994	0.188385								P23469	PTPRE					1115730
	P46060	RANGAP1	1.73886	0.455128								P23470	PTPRG	1439410	1314230	777396		1435800	343291
	P46108	CRK	1.09076	0.122887								P23526	AHCY	34218200	34033500	30979700	43744300	108707000	45969600
	P46109	CRKL	1.04061	0.813355								P23528;Q9Y281	CFL1	937428000	973617000	935788000	795853000	712713000	814633000
	P46379	BAG6	1.07781	0.0884077								P23560	BDNF	5534800	5438950	5570870	2529280	1239470	3456550
	P46459	NSF	1.00924	0.852087								P23588	EIF4B	12263300	11062700	12219300	14881800	24025800	14028500
	P46734	MAP2K3	0.829568	0.566665								P23610	F8A1	1156350	747705	899644	476855		460473
	P46736	BRCC3	0.948778	0.716306								P23634	ATP2B4	331022	287285	577743	251082	1530700	139474
	P46776	RPL27A	2.35924	0.261183								P23743	DGKA	2773870	2921260	2903200	3039530	2956330	2537840
	P46777	RPL5	6.75789	0.503404								P23786	CPT2	2228890	3641220	2368350	1851030	3049060	2361840
	P46779	RPL28	5.61131	0.446311								P23919	DTYMK	40332900	45446400	49663300	48488300	53793700	53398300
	P46781	RPS9	2.58927	0.364828								P23921	RRM1		1136900		546108	5093680
	P46782	RPS5	2.66883	0.42368								P24043	LAMA2	1128270	1115170	1337710	1886940	2132900	2648090
	P46926	GNPDA1	0.511759	0.105451								P24071	FCAR					1629580
	P46934	NEDD4	1.25044	0.585828								P24158	PRTN3	5570290	904864	185328	6450880	197624000	1912060
	P46939	UTRN	0.917046	0.147362								P24298	GPT					2211040
	P46940	IQGAP1	1.11336	0.675989								P24386	CHM	928144	693200	621286	373121	711967	871572
	P46976	GYG1	1.16855	0.197014								P24534	EEF1B2	37017700	40691800	35459400	46122300	60316400	49959700
	P46977	STT3A	1.00429	0.9315								P24539	ATP5PB	65538200	60709100	59282000	49711800	51665700	49407400
	P47224	RABIF	0.855656	0.271668								P24557	TBXAS1	61929900	57564200	60210600	45939500	42191000	73321000
	P47712	PLA2G4A	0.946356	0.538031								P24592	IGFBP6	1865020	1281330	1705400	648004	9604790	631507
	P47755	CAPZA2	0.840196	0.483627								P24593	IGFBP5		409123			3839550
	P47756	CAPZB	1.09474	0.595635								P24666	ACP1	29316700	25977500	27247100	21331200	30808000	25926000
	P47813	EIF1AX	1.07783	0.682945								P24723;Q02156	PRKCE;PRKCH	13160700	9825430	17686100			8843790
	P47897	QARS1	0.944502	0.0762869								P24752	ACAT1	4602110	5241570	4192590	8078570	22143900	6348420
	P47900	P2RY1	0.636777	0.281661								P24821	TNC	602818		872523	875491	6393100	570091
	P47985	UQCRFS1	0.959808	0.681834								P24844	MYL9	960309000	944697000	950853000	552774000	722157000	701138000
	P48047	ATP5PO	1.00573	0.998059								P24941	CDK2	1109840	676949	1375560	1088480	1164110	837378
	P48059	LIMS1	0.969636	0.717678								P25098;P35626	GRK2	4693440	4964190	5301220	5754300	9301600	4745730
	P48061	CXCL12	1.43732	NA								P25105	PTAFR				551373		174536
	P48147	PREP	1.07518	0.300536								P25116	F2R	481984	558775	900932	534656	84619	239847
	P48163	ME1	0.904069	0.923969								P25205	MCM3				9874090	6987810
	P48426	PIP4K2A	0.830369	0.456678								P25311	AZGP1	87666400	84599500	76388400	53497300	150715000	81963500
	P48444	ARCN1	1.04753	0.681971								P25325	MPST	16892700	18500300	14830800	9783100	15062000	11979900
	P48449	LSS	0.89844	0.257601								P25398	RPS12	5832540	5686560	6223760	13570300	32952300	12659900
	P48454	PPP3CC	1.01098	0.850459								P25445	FAS				668893
	P48506	GCLC	0.933268	0.728724								P25685;Q9UDY4	DNAJB1	7875980	7305990	9261730	13644500	12942700	9842880
	P48507	GCLM	1.06811	0.752756								P25686	DNAJB2	4151890	3988870	4946970	4652950	2123430	4128960
	P48509	CD151	1.15767	0.236415								P25690					99515200
	P48553	TRAPPC10	0.801294	0.259052								A6NCN2;P02539;P25691;P78385;P78386		13119500	24948500	21314200	198124000	6435630	25749300
	P48556	PSMD8	1.47751	0.0335267								P25705	ATP5F1A	105565000	109903000	95853700	104625000	83672600	104072000
	P48595	SERPINB10	0.160012	NA								P25774	CTSS				965132	5291650
	P48634	PRRC2A	1.07763	0.813623								P25786	PSMA1	105811000	101614000	84905700	108643000	185986000	79305600
	P48637	GSS	1.06946	0.433086								P25787	PSMA2	19737400	18936000	15552400	19327700	31343700	15458200
	P48643	CCT5	0.944735	0.613542								P25788	PSMA3	27801700	27661700	22707600	31537700	55607500	23303500
	P48651	PTDSS1	1.08015	0.696451								P25789	PSMA4	24261000	23656400	21766300	31902200	51607400	21018400
	P48723	HSPA13	1.11901	0.893318								P25815	S100P				4227980	103422000	1524360
	P48728	AMT	1.19374	0.653701								P25942	CD40	591882	705453	1034150	1561380	888263	263277
	P48729	CSNK1A1	0.917351	0.854691								P26022	PTX3	245413	509305			15197400
	P48730	CSNK1D	1.04004	NA								P15311;P26038;P35241	MSN	244816000	234863000	240361000	235885000	274008000	218265000
	P48735	IDH2	1.00146	0.982885								P26196	DDX6	7157750	7328090	6712420	11874500	11036200	11408900
	P48736	PIK3CG	0.627072	0.101171								P26368	U2AF2				506055	228033
	P48739	PITPNB	1.03041	0.720152								P26373	RPL13	543912	968867	883019	4612280	30608000	3732150
	P48740	MASP1	0.697393	0.519459								P26440	IVD	9390490	9363330	10019500	8326420	6635200	11077200
	P49137	MAPKAPK2	0.905224	0.0387877								P26447	S100A4	237890000	213736000	201890000	208730000	233642000	197083000
	P49184	DNASE1L1	0.669227	0.327971								P26572	MGAT1	1890770	1544690	1129630	2630870	1983710	2057940
	P49189	ALDH9A1	1.20497	0.520558								P26583	HMGB2		1716090	1586310	10309500	5648770	1188870
	P49207	RPL34	4.58069	0.603987								P26599	PTBP1	8552440	8865720	8777090	12460900	9338810	10178700
	P49247	RPIA	0.95958	0.747041								A2RTX5;P26639	TARS	21089800	21731500	22407500	33619300	32206500	33722300
	P49257	LMAN1	0.931281	0.464915								P26640	VARS	3791210	4143710	4229450	5986180	7656220	7048450
	P49326	FMO5	0.923857	0.693344								P26641	EEF1G	47546400	45781100	44508700	52860500	75039600	56160300
	P49327	FASN	1.10405	0.189459								P26885	FKBP2	37762700	33591000	29484100	33872200	27921300	39649500
	P49354	FNTA	0.88621	0.174861								P26927;Q2TV78	MST1	4518570	4841920	5390620	5007950	5632870	2710000
	P49356	FNTB	1.03492	0.793922								P27105	STOM	455627000	511912000	469094000	757652000	389486000	691613000
	P49368	CCT3	0.893935	0.561459								P27169	PON1	72442900	79753800	57109100	25065100	56526000	26119700
	P49407	ARRB1	0.804113	0.0323731								P27338	MAOB	27780000	25353100	35610800	42648600	15730600	42210500
	P49411	TUFM	1.10997	0.436938								P27348	YWHAQ	57552400	65246300	66214700	62420700	67921600	55497900
	P49419	ALDH7A1	0.839327	0.383031								P27361	MAPK3	10176900	11906700	12346900	16175500	16200900	12849600
	P49459	UBE2A	0.950883	0.806467								P27448	MARK3	589209	852175	571313	632876	808508	704027
	P49585	PCYT1A	1.38807	0.405774								P27487	DPP4	2462660	2146780	1775070	683395	3764900	798522
	P49588	AARS1	0.990031	0.818								P27635;Q96L21	RPL10	1903790	2651880		1413120	8737520	1473060
	P49589	CARS1	0.833221	0.317925								P27694	RPA1		238142	212692	644865	586199	180321
	P49591	SARS1	1.03126	0.913368								P27695	APEX1	738074	1217120	712448	2823990	4381860	680982
	P49593	PPM1F	1.17359	0.435424								P27701	CD82	9867350	9359170	7359900	4430770	9008150	3780940
	P49619	DGKG	1.03555	0.833616								P27707	DCK	961083	512470	768270	2081030	1830040	1054030
	P49641	MAN2A2	1.00976	0.877281								P27708	CAD	3683210	3942250	3859610	4298100	6772420	4378940
	P49662	CASP4	1.09364	0.700762								P27797	CALR	183281000	188238000	178475000	235949000	229451000	257015000
	P49720	PSMB3	0.94857	0.622335								P27816	MAP4	4328790	5809250	5658530	7969800	3441910	7277520
	P49721	PSMB2	0.734366	0.208324								P27824	CANX	100983000	102934000	97351400	98154500	98959900	108636000
	P49747	COMP	0.258853	NA								P27918	CFP	2281520	4126080	5621000	2141910	7776930	977522
	P49748	ACADVL	1.14798	0.182225								P27930	IL1R2					8411120
	P49754	VPS41	0.942242	0.605317								P27986	PIK3R1	7363920	6350200	6251990	8241780	7038200	7593860
	P49755	TMED10	1.47347	0.523496								P27987;Q96DU7	ITPKB	25438600	27562300	30757200	20690200	14235500	21262600
	P49757	NUMB	0.996559	0.981344								P28062	PSMB8	24056700	26540100	21407300	28560700	37799100	19134800
	P49758	RGS6	0.818119	0.0633656								P28065	PSMB9	20391300	18926700	12468600	26645500	28212800	12343400
	P49767	VEGFC	0.95186	0.812656								P28066	PSMA5	20472600	21616700	19416300	21946400	48887900	17658000
	P49770	EIF2B2	0.86783	0.533159								P28070	PSMB4	21379300	21269700	16998700	18065100	37460600	16885700
	P49773	HINT1	1.02638	0.725645								P28072	PSMB6	14520700	16379600	14282300	7146300	35145100	14000300
	P49789	FHIT	1.02582	NA								P28074	PSMB5	5115000	6564100	4400910	3472810	28884700	6601630
	P49792	RANBP2	0.990707	0.881952								P09488;P28161;Q03013	GSTM2	70760200	91200700	34067900	36851100	60454600	52007500
	P49815	TSC2	0.867179	0.54938								P28288	ABCD3	1378750	4134800	1409860	2615880	1844820	2433980
	P49821	NDUFV1	0.853452	0.252789								P28289	TMOD1					4281520
	P49841	GSK3B	1.01923	0.822953								P28290	ITPRID2	3274130	3196320	4118470	2881930	2243470	3283240
	P49902	NT5C2	0.865388	0.434765								P28300	LOX	802976	627460	506136	212726	3375670	199359
	P49908	SELENOP	0.548668	0.0694805								P28331	NDUFS1	6390660	5943360	6430210	6843080	5040700	6847070
	P49913	CAMP	0.436764	0.319936								P28332	ADH6					2683600
	P49914	MTHFS	0.944345	0.684887								P28340	POLD1	8546340	7742280	8763770	14953200	13886900	14309000
	P49915	GMPS	0.844173	0.492021								P28482	MAPK1	20478700	19949300	17817900	21759600	18540500	19051800
	P49959	MRE11	0.902412	0.616595								P28676	GCA	5170090	5414200	4773800	5923480	41669400	4440200
	P50148	GNAQ	0.944949	0.510065								P28799	GRN	3426700	7494200	9044680	10551800	10097400	9781200
	P50213	IDH3A	1.13364	0.540257								P28838	LAP3	12766400	12210800	13584800	17786200	28166500	12113600
	P50225	SULT1A1	1.00438	0.997623								P28906	CD34	1123850	1687360	3822750	978119	1647660	717690
	P50336	PPOX	0.835441	0.0992513								P28907	CD38	1512050	3030700	3079490	1273490	4465260	1314360
	P50395	GDI2	0.865993	0.486614								P29122	PCSK6	10461000	9566900	9766800	9201770	2677600	13528200
	P50402	EMD	0.929667	0.606373								P29144	TPP2	18411800	16410200	17432900	14499900	19423700	16005300
	P50416	CPT1A	1.01758	0.933814								P29218	IMPA1	13176600	14636900	13561400	9342980	10227300	9489870
	P50440	GATM	0.94526	0.576608								P29279	CCN2	14159600	7669240	14810600	7732490	7715010	8410090
	P50453	SERPINB9	1.06415	0.38895								P29323;Q15375	EPHA7;EPHB2						56516200
	P50454	SERPINH1	1.07612	0.720697								P29350	PTPN6	114453000	112020000	128469000	93450500	113695000	95014500
	P50552	VASP	0.858523	0.264632								P29353	SHC1	1596850	1339970	1358140	2207830	2011270	1640140
	P50570	DNM2	0.986904	0.833282								P29401	TKT	30848400	33608900	31741900	41538200	63191100	29830500
	P50579	METAP2	1.14216	0.788702								P29466	CASP1	1777980	1789740	1357840	4445440	4989600	2232550
	P50583	NUDT2	0.694598	0.0481187								P29508;P48594	SERPINB3;SERPINB4					915408
	P50851	LRBA	0.880989	0.30571								P29597	TYK2	383736		242566	164581
	P50897	PPT1	0.873815	0.599445								P29622	SERPINA4	261125000	255929000	277058000	94582600	171096000	106406000
	P50990	CCT8	0.865713	0.326769								P29692	EEF1D	14728300	17545200	16097200	26370600	30811200	28649900
	P50991	CCT4	0.974975	0.731923								P29728	OAS2	886991	920906	852295	614323	455233	937430
	P50995	ANXA11	0.851875	0.267334								P29965	CD40LG	4346770	3393140	4183480	4743000		5223830
	P51114	FXR1	1.56853	0.139753								P29966	MARCKS				607784	14031700	363331
	P51116	FXR2	1.33208	0.19422								P30038	ALDH4A1	5564140	4785920	5157780	1810990	5042300	1753160
	P51148	RAB5C	0.869086	0.723072								P30039	PBLD	457873		358921	142488	588320	205928
	P51149	RAB7A	1.03312	0.880432								P30040	ERP29	28430900	24419200	26604400	43130100	29486800	42648000
	P51151	RAB9A	1.1379	0.265395								P30041	PRDX6	237439000	250928000	256770000	230583000	241424000	234210000
	P51153	RAB13	0.991299	0.909824								P30043	BLVRB	14876700	19986900	17797700	23647000	121021000	10921700
	P51159	RAB27A	1.10078	0.548159								P30044	PRDX5	79005600	78764000	76823200	67797200	81826000	59801500
	P51398	DAP3	1.85361	0.413201								A6NHG4;P30046	DDT	18587500	12695700	15258300	13624400	31374300	15617500
	P51452	DUSP3	1.20403	0.458017								P30048	PRDX3	46135200	42099200	42268200	44452000	48689700	64224500
	P51532	SMARCA4	1.9936	0.280552								P30049	ATP5F1D	31101000	32033200	26929500	28660400	29543900	32151100
	P51553	IDH3G	0.951328	0.871027								P30050	RPL12	1715800	2049670	2053010	8279720	28659700	10720700
	P51570	GALK1	1.05418	0.432353								P30084	ECHS1	11843700	12196500	11584300	15431200	12686800	14208000
	P51571	SSR4	1.0097	0.965069								P30085	CMPK1	27825800	27812600	24107100	23437400	21731300	22247100
	P51572	BCAP31	0.949034	0.667616								P30086	PEBP1	33233400	32885500	33727500	35071300	63682000	32689900
	P51575	P2RX1	0.751721	0.100254								P30101	PDIA3	402909000	396673000	359875000	405683000	357075000	438938000
	P51580	TPMT	0.84521	0.117142								P30153	PPP2R1A	27755100	29791300	28004800	29738500	33323600	32035000
	P51606	RENBP	0.947027	0.533272								P30154	PPP2R1B				75495		28617.6
	P51610	HCFC1	1.30192	0.460837								P30273	FCER1G	65477400	68775000	85179700	82687400	38282500	60206100
	P51617	IRAK1	1.16575	0.598597								P30405	PPIF	56966000	58528500	62369700	42838700	54329700	54681100
	P51648	ALDH3A2	0.861122	0.545711								P30419	NMT1	2985960	3435070	3610900	7780540	5765590	7276340
	P51649	ALDH5A1	1.05204	0.929628								P18463;P18464;P30461;P30464;P30466;P30479;P30481;P30483;P30485;P30486;P30487;P30488;P30490;P30491;P30685;Q04826;Q29940;Q95365	HLA-B	116633000	136683000	41697000	31546700	29064700	92096600
	P51659	HSD17B4	0.97506	0.740888								P30466	HLA-B						18324000
	P51665	PSMD7	1.07403	0.85323								P30479;P30483;P30487;P30488	HLA-B	52848200	39272200		146888	7229220	66959200
	P51668	UBE2D1	1.069	0.70621								P01893;P04222;P30499;P30501;P30504;P30505;P30508;P30510;Q07000;Q09160;Q29865;Q29960;Q29963;Q9TNN7	HLA-C	3459980	10065300	18283500	29617400	3284240
	P51679	CCR4	0.824304	0.485158								P30519	HMOX2	592631	799068	795076	1070200	1056620	685404
	P51692	STAT5B	0.754575	0.122657								P30520	ADSS	2901990	2973540	3017300	4854060	10760400	2613600
	P51790	CLCN3	0.796101	0.0551698								P30536	TSPO	18254700	18697600	18768300	20912700	22371500	22600400
	P51795	CLCN5	0.739431	0.254789								P30566	ADSL	8487420	6085010	6438530	6430250	13317500	6395710
	P51798	CLCN7	0.890081	0.578717								P30613	PKLR		102911			528723	280856
	P51808	DYNLT3	1.57692	0.244112								P30622	CLIP1	3688390	2093800	3303850	2567610	2940330	3014050
	P51809	VAMP7	1.09851	0.548969								P30626	SRI	20790900	20296800	21286600	19739200	27170400	16356400
	P51811	XK	0.709228	0.238574								P30679	GNA15				201119	352578	149669
	P51812	RPS6KA3	0.982984	0.792081								P30711	GSTT1	881933	1761370	1578660	1465080	5732250
	P51825	AFF1	1.12758	0.713485								P30740	SERPINB1	124168000	110696000	115781000	77914100	165120000	95684400
	P51858	HDGF	1.11149	0.7931								P30825	SLC7A1	436154	671791	835584	1557500	1500400	1845340
	P51884	LUM	0.346281	0.232678								P30837	ALDH1B1		142074	142448	211754	112954
	P51965	UBE2E1	0.459819	NA								P31040	SDHA	11416800	11248100	10184100	10218300	12549900	12305700
	P51970	NDUFA8	1.3698	0.142991								P31146	CORO1A	124424000	125829000	167486000	149543000	164952000	178399000
	P51991	HNRNPA3	5.85752	0.312441								P31150	GDI1	58216500	56931200	61935200	42853600	50025200	41778900
	P52209	PGD	0.959773	0.625045								P31151	S100A7					886736
	P52272	HNRNPM	2.56481	0.601054								P31153	MAT2A	2803310	3184230	3652440	7411230	9617850	3601550
	P52294	KPNA1	1.04462	0.744606								P31321	PRKAR1B	2468210	3124870	2470670	5526980	1440190	4185780
	P52306	RAP1GDS1	1.13518	0.166251								P31323	PRKAR2B	23040400	21593400	15621700	27802500	13560100	25740800
	P52333	JAK3	1.29265	0.0376589								P31327	CPS1		5105870			23501500
	P52434	POLR2H	1.77118	0.423847								P31350	RRM2			316507	205628	1765930
	P52564	MAP2K6	0.925786	0.162492								P31431	SDC4	901682	1039970	797130	905848	213936	909377
	P52565	ARHGDIA	1.59871	0.875925								P31483	TIA1	3136920	2889990	2962480	4342450	2782990	3549690
	P52566	ARHGDIB	1.04027	0.471933								P31641	SLC6A6	3685850	2631460	3890930	2469420	2261810	1591420
	P52594	AGFG1	1.24442	0.0532094								P31645	SLC6A4	4475280	3324710	3270170	2087710	976770	1454590
	P52597	HNRNPF	2.39229	0.336462								P31689	DNAJA1	15498500	16506200	22743600	39139500	32548700	30260000
	P52630	STAT2	0.785327	0.404383								P31749	AKT1	2724910	2996000	3747700	2887840	2731660	3187090
	P52758	RIDA	1.11392	0.799613								P31751	AKT2	6571700	4840930	6396620	4291270	3843550	3664440
	P52788	SMS	1.14363	0.375983								P31930	UQCRC1	24315900	20272300	20275700	19229600	21233000	24171300
	P52789	HK2	4.69172	NA								P31937	HIBADH	4065980	4487120	3781030	3707930	5516830	4572620
	P52790	HK3	0.673933	NA								P31939	ATIC	14827100	12918600	9031970	17648400	19083000	16633000
	P52824	DGKQ	0.73582	0.218493								P31942	HNRNPH3	1505160	1683320	1660300	2978520	2514460	1885970
	P52848	NDST1	1.34471	0.150818								P31943	HNRNPH1	950531	824713	1183030	3290970	3277040	1334270
	P52888	THOP1	1.08706	0.721424								P31944	CASP14	328624	456840		646855	619177
	P52907	CAPZA1	1.04135	0.248407								P31946	YWHAB	125554000	125680000	100914000	139370000	139680000	125565000
	P52948	NUP98	2.27546	NA								P31948	STIP1	42094400	39945800	44173100	66733300	60358000	67591100
	P53004	BLVRA	0.95868	0.632049								P31949	S100A11	979733	539508		4316390	46216000	1310200
	P53007	SLC25A1	1.18147	0.299435								P32019	INPP5B	7264230	6993030	6753980	5069040	4803850	5281860
	P53041	PPP5C	0.917957	0.522605								P32119	PRDX2	24975500	42024800	31882900	43309400	558173000	22805500
	P53365	ARFIP2	1.21953	0.687739								P32121	ARRB2	702836	754830	673180	1097740	3661040	860494
	P53367	ARFIP1	1.16086	0.510317								P32189;Q14409	GK	9381700	8403890	8883560	5658920	8501550	6487210
	P53384	NUBP1	1.16951	0.432987								P32320	CDA					86263.2
	P53396	ACLY	0.941223	0.113353								P32321	DCTD	10704700	9098540	8787980	6959630	7238150	9044240
	P53582	METAP1	0.825509	0.236814								P32455;P32456	GBP1	670507	359463	671486	6042990	4831580	338468
	P53597	SUCLG1	1.11708	0.245504								P32456	GBP2				3859460	2374880	570065
	P53602	MVD	1.12871	0.268226								P32754	HPD				4866.44	89831700
	P53609	PGGT1B	1.15762	0.538725								P32929	CTH					38148
	P53611	RABGGTB	0.619899	0.889691								P32942	ICAM3	226092		176515	366365	2377820
	P53618	COPB1	1.0015	0.942812								P32969	RPL9		2229840		3617530	16525700	2951830
	P53621	COPA	0.963879	0.754488								P33121	ACSL1	1904520	2331350	1976230	5768630	4284470	4580940
	P53634	CTSC	0.948376	0.620317								P33151	CDH5	3503200	4827110	3095270	1850100	4957620	1826200
	P53667	LIMK1	1.08154	0.623761								O60282;P33176;Q12840	KIF5B	30314600	33982800	29422800	28360800	32371400	30325100
	P53680	AP2S1	0.937127	0.205463								P33240	CSTF2				490027	527532	419398
	P53701	HCCS	1.20747	0.53263								P33241	LSP1	342727	859710	209757	3342440	5355340
	P53801	PTTG1IP	0.761065	0.523848								P33316	DUT	1285180	1518640	1739240	2615130	5434340	1932490
	P53814	SMTN	1.17024	0.233819								P33527	ABCC1	7180260	9964590	7422530	5838630	5926720	4266420
	P53990	IST1	0.907487	0.285435								P33897	ABCD1	898365	1248030	1011520	1000540	559792	1131220
	P53992	SEC24C	1.13601	0.350768								P33908	MAN1A1	5349220	6042140	5045160	6617400	4546050	10292900
	P54108	CRISP3	0.493513	0.333245								P33947	KDELR2	8990510	6833120	7169590	9974190	6315020	6535060
	P54136	RARS1	1.00737	0.993892								P33991	MCM4				746486	1296710
	P54577	YARS1	0.833807	0.291094								P33992	MCM5		448690	448450	481522	1897060	817166
	P54578	USP14	1.02743	0.618624								P33993	MCM7				802626	855244
	P54619	PRKAG1	0.962797	0.731704								P34096	RNASE4	947078	2822210	883668	892032	3607960	4454790
	P54652	HSPA2	1.04744	0.811324								P34810	CD68	472801			3790160		483756
	P54687	BCAT1	0.835665	0.637101								P34896	SHMT1	6298100	1392590	1311800	4164040	5621560	4838760
	P54709	ATP1B3	0.751173	0.0987171								P34897	SHMT2	8406940	8685200	8176740	12416800	11935100	19675700
	P54725	RAD23A	0.787893	0.381217								P34910	EVI2B				692492	4431160	1066840
	P54727	RAD23B	0.908288	0.594681								P34913	EPHX2	4632000	4811230	3633610	5052390	2836130	3974070
	P54802	NAGLU	1.47634	0.637952								P34931	HSPA1L	831366	629415	547371	454369	161627	698760
	P54803	GALC	1.00146	0.824997								P34932	HSPA4	25806200	25288200	25048100	35845000	36366900	27981800
	P54819	AK2	1.27136	0.0939752								P34947	GRK5	1174940	924474	1153460	1515550	1408630	1166000
	P54852	EMP3	1.23387	0.527536								P34949	MPI	5482000	5865440	4831800	5991270	7401080	6217340
	P54886	ALDH18A1	1.91441	0.234887								P35221	CTNNA1			253253	170208	860562	206172
	P54920	NAPA	0.943694	0.535859								P35232	PHB	22378900	24672300	23010000	22441700	23658500	26042700
	P54922	ADPRH	0.958937	0.708539								P35236	PTPN7	2453970	2805950	3329340	2883840	4163160	3681650
	P55008	AIF1	0.586996	0.0991885								P35237	SERPINB6	29549300	28403800	31809400	29224900	29506600	34462100
	P55010	EIF5	0.944675	0.676869								P35241	RDX	5969080	9486720	8177090	10767100	9954260	11314300
	P55011	SLC12A2	1.57521	0.138412								P35244	RPA3	811962	1492930	1148250	1915590	2120150	1174390
	P55036	PSMD4	1.13361	0.913333								P35249	RFC4				344817	412863
	P55039	DRG2	0.978657	0.804366								P35250	RFC2				152093
	P55056	APOC4	0.539854	0.441305								P35268	RPL22				6244620	37783000	4148700
	P55058	PLTP	0.320422	0.0743228								P35270	SPR	907243	984606	999409	2372340	1493580	2066840
	P55060	CSE1L	1.03345	0.795414								P35442	THBS2					626459
	P55061	TMBIM6	3.13881	NA								P35443	THBS4	1227010	567845	708608		2271040	264277
	P55072	VCP	0.958811	0.676725								P35475	IDUA	311399	324530	252745	581943		418906
	P55084	HADHB	1.04412	0.698659								P35527	KRT9	85000500	48821700	37681400	85782300	163279000	93430500
	P55145	MANF	1.11288	0.00662499								P35542	SAA4	157901000	146719000	175738000	133081000	165107000	176928000
	P55160	NCKAP1L	0.993373	0.900781								P35558	PCK1					2825900
	P55209	NAP1L1	0.838994	0.408788								P35573	AGL	3210480	3661760	4183060	2228330	5288360	1358310
	P55210	CASP7	1.03778	0.900677								P35579	MYH9	911307000	905060000	909026000	653844000	666487000	723237000
	P55211	CASP9	0.908432	0.580198								P35580	MYH10	1743270	1173060	1312800	1110680	2201490	597309
	P55212	CASP6	1.1144	0.598111								P35606	COPB2	15332500	15820500	15744100	16270900	16405900	18259200
	P55263	ADK	1.09197	0.228279								P35609	ACTN2					777895
	P55273	CDKN2D	0.99938	0.905958								P35611	ADD1	18795400	22685100	19415900	18974800	24709400	20034600
	P55327	TPD52	1.80253	0.383268								P35612	ADD2					87507500
	P55345	PRMT2	0.815068	0.596455								P35613	BSG	22784200	21839400	23494700	25105600	28162900	22853600
	P55735	SEC13	1.04892	0.706062								P35625	TIMP3	7630080	3852800	2500150	8922260	8732350	36417100
	P55769	SNU13	2.1411	NA								P35637	FUS				684196	468180
	P55774	CCL18	0.477992	0.258841								P35659	DEK				650697	521459
	P55786	NPEPPS	0.899963	0.140529								P35754	GLRX	10729100	11022600	8474730	9776290	43333100	7721670
	P55809	OXCT1	0.980886	0.843475								O75688;P35813	PPM1A	24112700	21837000	20843300	17425100	17145600	15661100
	P55854	SUMO3	0.959758	0.705134								P35858	IGFALS	28035900	26914500	23175300	5508360	16186900	2428350
	P55884	EIF3B	0.922152	0.518756								P35908	KRT2	174821000	142655000	88975200	238336000	358757000	154084000
	P55957	BID	1.00213	0.91191								P35914	HMGCL	9746050	10737300	10640200	9375390	11665500	9580860
	P56181	NDUFV3	1.66075	0.0924473								P35998	PSMC2	6883600	7874340	8132630	9912300	12759100	9048840
	P56182	RRP1	10.7421	NA								P36222	CHI3L1	2981870	4018810	3241690	514576	7129840	694438
	P56192	MARS1	1.08532	0.318921								P36404	ARL2	2109480	1827350	2060630	2487280	2658450	2258350
	P56202	CTSW	0.7073	0.27452								P36405	ARL3	2780650	2389890	3311580	3101140	2639990	3404810
	P56211	ARPP19	1.07833	0.346418								P36507	MAP2K2	4864510	5218100	5082360	4632440	6264610	4751130
	P56377	AP1S2	0.87068	0.570208								P36542	ATP5F1C	31558600	30091800	27530100	31161300	25506100	31172600
	P56381	ATP5F1E	0.710643	0.0992737								P36543	ATP6V1E1	6484490	6604400	5441470	11252200	10830400	9388780
	P56537	EIF6	1.04946	0.601557								P36551	CPOX	1824720	2134320	1861020	1914060	4107780	2135910
	P56556	NDUFA6	1.20209	0.298729								P36578	RPL4	977508	1268740	1228480	6718900	20747000	6766560
	P56557	TMEM50B	0.894789	0.619438								P36639	NUDT1	1117380	1320420	1149620	1989280	3019920	744962
	P56589	PEX3	0.616924	0.0567827								P36776	LONP1	3682130	3740490	3186440	4585340	4386390	5960470
	P56962	STX17	1.04621	0.896934								P36871	PGM1	30052800	35328400	32219700	18164500	44177300	13769300
	P57057	SLC37A1	1.07273	0.837587								P36873	PPP1CC	10399100	12961400	11420100	10130400	11029700	10512500
	P57075	UBASH3A	0.854394	0.478416								P36915	GNL1	5502170	9034760	6104760	7416910	5513000	6689170
	P57078	RIPK4	1.01895	0.80628								P36955	SERPINF1	29673100	40973400	29930200	17170500	74781700	27412000
	P57088	TMEM33	0.968519	0.924989								P36957	DLST	14758000	16513600	14213200	13560900	17039700	12868600
	P57103	SLC8A3	0.895838	0.674401								P36959	GMPR	73543800	63583600	64417200	45719100	47551800	67555300
	P57105	SYNJ2BP	0.985675	0.808912								P36969	GPX4	20333900	17151100	19368500	16772600	17220700	19450800
	P57721	PCBP3	1.14055	0.0102299								P36980;Q03591	CFHR2	32623300	52726500	22016500	48591000	48619000	67860000
	P57729	RAB38	0.971128	0.550539								P37108	SRP14		477884		2980640	1660410	3325990
	P57737	CORO7	0.797191	0.271567								P37198	NUP62	350856	302566	495952	841521	1360840	508423
	P57740	NUP107	0.739832	0.596578								P37235	HPCAL1	21838000	20579500	19797200	20702700	18486800	22656900
	P57764	GSDMD	1.1275	0.353513								P37268	FDFT1				1237650		264802
	P57772	EEFSEC	0.680759	0.236455								P37802	TAGLN2	1096500000	1126310000	1067630000	808677000	784151000	947680000
	P58546	MTPN	0.626849	0.288027								P37837	TALDO1	59695200	69932600	61419400	66880900	104269000	66494200
	P59665	DEFA1	0.281295	0.467888								P37840	SNCA	208371000	172590000	159640000	203151000	113116000	168365000
	P59998	ARPC4	1.0617	0.32648								P38117	ETFB	19572600	19379800	17035600	19029100	21483900	18655800
	P60033	CD81	0.996286	0.87425								P38159	RBMX			291321	2959300	3111970
	P60174	TPI1	0.966246	0.708645								P38571	LIPA	5295520	4680080	10530500	3578450	4884640	5357240
	P60228	EIF3E	1.05804	0.822817								P38606	ATP6V1A	19002000	19981900	21741000	26201600	24228200	21058600
	P60468	SEC61B	1.68284	0.122185								P38646	HSPA9	23527500	24391600	21691200	31276800	26057700	34372300
	P60520	GABARAPL2	0.802004	0.0701546								P38919	EIF4A3	452040	435031	462208	1379620	2530400	307340
	P60660	MYL6	0.961235	0.82922								P38936	CDKN1A	858354	767158	989214	565314	445262	1011260
	P60709	ACTB	0.898873	0.13377								P39019	RPS19	1315130	1381290	1294980	11630100	32361400	10205300
	P60842	EIF4A1	1.07212	0.871946								P39023	RPL3				5128770	18086300	4441950
	P60866	RPS20	1.3138	0.619983								P39060	COL18A1	539967	893977	601186	583975	2484690	1806280
	P60891	PRPS1	1.04897	0.504998								P39210	MPV17	3682800	4027950	3437000	4204280	2925240	3716190
	P60900	PSMA6	0.890383	0.565194								P39656	DDOST	57110700	53187500	56868700	57036700	57434800	64108700
	P60903	S100A10	15.6944	0.509019								O43423;P39687	ANP32A	2186050	2148530	1660920	5234580	8284240	1432370
	P60953	CDC42	0.882948	0.531852								P39748	FEN1				583241
	P60981	DSTN	0.798917	0.280565								P40121	CAPG	1333790		1780360	1622990	12048600	344056
	P61006	RAB8A	1.20775	0.151868								P40189	IL6ST	1743800	2008740	1355360	2128810	1041320	2107800
	P61009	SPCS3	0.9488	0.605809								P40197	GP5	120504000	103305000	141234000	46035000	45650700	100897000
	P61018	RAB4B	1.23246	0.0881458								P40199	CEACAM6				51043	257228
	P61019	RAB2A	1.08288	0.526223								P40222	TXLNA	481887	364784	510439	1175080	2161650	1105770
	P61020	RAB5B	0.777706	0.0681085								P40227	CCT6A	42054200	45495500	42704700	54223600	50369200	58483800
	P61026	RAB10	0.991332	0.761122								P40238	MPL	1542640	1238940	1506360	684455	574359	426316
	P61073	CXCR4	0.694939	0.402169								P40261	NNMT		779586	350002		5234770
	P61077	UBE2D3	1.24557	0.572547								P40306	PSMB10	8198670	8068060	6612120	14049700	11414100	6340200
	P61081	UBE2M	0.862458	0.541826								P40429;Q6NVV1	RPL13A	1020450	1501690	847313	3762180	11055300	3672560
	P61086	UBE2K	0.831452	0.388335								P40616	ARL1	6839710	7369650	8486860	8948320	7731350	7963800
	P61088	UBE2N	0.814189	0.0308952								P40763	STAT3	12904700	13284900	14903000	24736700	13161800	22535900
	P61106	RAB14	0.976748	0.768413								P40818	USP8	1041230	690661	1213190	1146820	1453160	569625
	P61158	ACTR3	1.01265	0.997206								P40855	PEX19	383885	842162	905798	1388010	738719	828824
	P61160	ACTR2	0.939428	0.33431								P40925	MDH1	51586300	45170100	54419100	32028400	91544600	35600500
	P61163	ACTR1A	0.851901	0.206353								P40926	MDH2	54829100	57395000	52625000	48263700	61417900	56546200
	P61201	COPS2	1.17481	0.174444								P40938	RFC3				235869	190939
	P61204	ARF3	0.708587	0.0194999								P40939	HADHA	27459300	27683400	24612000	26652200	21586000	27836800
	P61221	ABCE1	1.12286	0.368266								P41091	EIF2S3	8730040	8211080	8707650	13096000	17850700	12501500
	P61224	RAP1B	0.95618	0.709971								P41208	CETN2	1674950	1177970	1326110	1810100	1330750	1913130
	P61225	RAP2B	0.70171	0.0648428								P41214	EIF2D	653515	495855	449532	614150	699657	555963
	P61247	RPS3A	3.47667	0.122194								P41218	MNDA				3445220	4682880
	P61254	RPL26	4.7059	0.152059								P41222	PTGDS	3114850	3099230	2063120	1150340	9730130	1547190
	P61313	RPL15	4.10193	0.220661								P41226	UBA7	28899400	30182400	33559400	22827700	21493000	19066800
	P61326	MAGOH	1.992	0.442877								P41227;Q9BSU3	NAA10	2832400	2741440	1851530	3919550	4547210	3505810
	P61353	RPL27	7.30945	0.370307								P41236;Q6NXS1	PPP1R2	1317370	1705730	2076800	1855070	1427200	1908690
	P61421	ATP6V0D1	1.06634	0.822849								P41240	CSK	32971300	28517300	27956400	24202500	25169800	27014100
	P61457	PCBD1	1.19212	0.500519								P41250	GARS	15449500	15771300	17999200	27732400	23367700	35835400
	P61586	RHOA	0.87454	0.510737								P41252	IARS	1597870	1343500	1465160	5705810	7394190	4685680
	P61604	HSPE1	1.09828	0.413844								O60739;P41567	EIF1	2700180	3356080	3546160	7256690	7973470	7940130
	P61619	SEC61A1	1.13645	0.966838								P42025	ACTR1B	2526980	2397490	2878990	2969280	2914910	2417260
	P61626	LYZ	0.467685	0.465266								P42126	ECI1	2271760	2453720	2119630	2773520	12581900	2525870
	P61758	VBP1	0.629293	0.0810784								P42166;P42167	TMPO	641130	1306820	717052	3907580	2897910	1108450
	P61764	STXBP1	0.917311	0.468255								P42224	STAT1	6500250	8484280	8083430	42242700	16058600	8966870
	P61769	B2M	0.794957	0.320997								P42226	STAT6	2367840	2380840	2671810	2683450	2596170	1495500
	P61803	DAD1	0.875514	0.556037								P42229	STAT5A	3636230	3695190	4002010	3060470	3583710	2525920
	P61916	NPC2	0.75426	0.132942								P42330	AKR1C3	1003220	1440500	692951	262149	9494700	503571
	P61923	COPZ1	0.718293	0.531266								P42331	ARHGAP25	3311380	4258620	3290140	7499430	6915660	7179440
	P61952	GNG11	0.905051	0.637052								P42336	PIK3CA	505426	612874	469287	210755	495681	449738
	P61956	SUMO2	2.37248	0.132359								P42338	PIK3CB	3204050	2912710	2968290	4257060	2895960	4005230
	P61962	DCAF7	1.19513	0.274767								P42345	MTOR	1265600	1442140	1458550	1268990	1458770	1361040
	P61966	AP1S1	1.07287	0.423711								P42356	PI4KA	4166400	3767870	3915640	3512340	3173490	3214120
	P61970	NUTF2	0.964736	0.90627								P42357	HAL					1947790
	P61978	HNRNPK	1.3973	0.320793								P42566	EPS15	8792750	10530400	10080800	12401300	7635020	11170300
	P61981	YWHAG	1.01194	0.974974								P42574	CASP3	37884100	37895200	35036300	30262100	26401500	36539600
	P62070	RRAS2	2.54365	NA								P42575	CASP2	767169	737887	1172940	1191120	553145	860357
	P62072	TIMM10	1.08119	0.818583								P42677;Q71UM5	RPS27		904104		3542990	8363450	3620160
	P62136	PPP1CA	0.760371	0.0578833								P42680	TEC	1517890	1658500	1199840	982306	988658	1431470
	P62140	PPP1CB	0.977819	0.719575								P42694	HELZ					56330.9	35369.2
	P62191	PSMC1	1.06152	0.573512								P42704	LRPPRC	2639080	2575440	2445120	3846050	3769690	5086750
	P62195	PSMC5	1.02756	0.702321								P42765	ACAA2	3145940	2819840	2383660	3752560	25000500	2905970
	P62241	RPS8	3.51822	0.481088								P42766	RPL35	255486			3407800	7016290	4828530
	P62244	RPS15A	1.07483	0.999189								P42768	WAS	18986000	18679400	19496300	15103000	16153800	15575000
	P62249	RPS16	3.48315	0.351472								P42785	PRCP	270507	520005	372715	571314	1946130	255900
	P62256	UBE2H	0.997432	0.934665								P42858	HTT	15760800	13993600	15523100	9281130	11570600	8771770
	P62258	YWHAE	0.977731	0.79486								P42892	ECE1	14044100	12391700	12977400	9282060	5889070	11943700
	P62263	RPS14	3.20822	0.333737								P42898	MTHFR	12102900	13858400	9495020	12126000	7983540	14166800
	P62266	RPS23	2.56125	0.475453								P43034	PAFAH1B1	16620900	16947000	15314700	14050500	18593300	17136700
	P62269	RPS18	2.14387	0.270322								P43119	PTGIR	150751	221569	388413	411249	295811	191715
	P62277	RPS13	3.52994	0.647572								P43121	MCAM	226741		264937	187531	1759510
	P62280	RPS11	1.90964	NA								P43155	CRAT	3040500	2766590	2824980	1643920	2243280	2103750
	P62306	SNRPF	9.361	0.602071								P43243	MATR3		228080		1499700	860897	169528
	P62310	LSM3	1.00963	0.860975								P43250	GRK6	3436760	3035420	3178020	3009410	2725320	2551230
	P62312	LSM6	1.34179	0.131305								P43251	BTD	10856500	12167200	9710650	4355910	14236700	5367660
	P62314	SNRPD1	3.32581	0.516672								P43304	GPD2	43758200	38641100	35748000	25681400	27098100	27100600
	P62316	SNRPD2	4.63996	NA								P43307	SSR1	6646990	5993590	6523660	12984600	9735680	13083800
	P62328	TMSB4X	0.791157	0.219099								P43403	ZAP70		49051.6		793454
	P62330	ARF6	1.12172	0.121418								P43405	SYK	27271300	23516200	28042700	12971000	19799400	16045600
	P62333	PSMC6	0.898824	0.479812								P43487	RANBP1	9524330	7202310	8145960	8440180	13393000	7394190
	P62341	SELENOT	1.22286	0.673035								P43490	NAMPT	1001450	1211240	1146640	3167640	29271400	2401860
	P62495	ETF1	1.01998	0.964989								P43652	AFM	91653300	119320000	100561000	37885700	280423000	27521800
	P62633	CNBP	2.54653	0.507826								P43686	PSMC4	7001690	8907700	9218810	12370400	15115500	10659300
	P62699	YPEL5	0.846595	0.522487								P43897	TSFM	1049480	1202940	648320	901822	656488	1276880
	P62701	RPS4X	2.87255	0.261909								P45877	PPIC				218535		317133
	P62714	PPP2CB	1.12004	0.293361								P45880	VDAC2	53784300	50426000	47283600	45431400	44471200	51240200
	P62736	ACTA2	0.665573	0.0790052								P45954	ACADSB	7003780	6666240	6266280	3618230	7098640	4118900
	P62750	RPL23A	3.30388	0.643661								P45974	USP5	11726400	11601100	11033900	10563900	13593800	10884900
	P62753	RPS6	2.91903	0.456131								P45984	MAPK9	1326720	1138610	1511880	875281	1361150	1024560
	P62805	H4C1	1.97525	0.760133								P45985	MAP2K4	1210400	1647420	1433380	1622250	1124280	1825810
	P62820	RAB1A	1.01095	0.818911								P46019	PHKA2	1576230	1366650	1613170	885985	1915620	1384470
	P62826	RAN	1.09167	0.436482								P46060	RANGAP1	1070190	1047930	1292770	5287440	6502970	2276210
	P62834	RAP1A	0.946934	0.247657								P46063	RECQL				386910	429841
	P62851	RPS25	3.63158	0.43109								P46108	CRK	4174370	3848400	4693580	3803910	5254480	3813530
	P62854	RPS26	5.19807	NA								P46109	CRKL	60243500	42718100	58456700	48752800	46215100	52220000
	P62857	RPS28	6.35863	0.177445								P46379	BAG6	4184170	4483990	4505770	4795390	4844490	4516280
	P62861	FAU	2.54646	0.331347								P46439	GSTM5	208400
	P62873	GNB1	1.45094	0.409086								P46459	NSF	10410700	10333900	9255650	8448620	12158700	9799980
	P62877	RBX1	0.816654	0.355777								P46734	MAP2K3	6910160	6007100	5896710	5052820	4500760	5515590
	P62879	GNB2	0.933463	0.553408								P46736	BRCC3	833325	1110500	1063000	1114910	1284750	690609
	P62899	RPL31	4.4039	0.565903								P46776	RPL27A	691955	1127100	553774	4191410	24868300	5147510
	P62906	RPL10A	1.65478	0.659282								P46777	RPL5				2575800	20909400	1577610
	P62910	RPL32	27.4363	NA								P46778	RPL21				939503	6638620	1001680
	P62913	RPL11	2.82209	0.589012								P46779	RPL28		1811360		8108650	47915800	6252010
	P62917	RPL8	2.64706	0.439095								P46781	RPS9	1172970	1652840	1173560	12349100	42316400	13116000
	P62937	PPIA	1.08445	0.561135								P46782	RPS5	594484	1017420	5127870	7582630	19906200	6922110
	P62942	FKBP1A	1.0589	0.267751								P46783;Q9NQ39	RPS10				5334290	12194900	4699570
	P62993	GRB2	0.873488	0.0306048								P46821	MAP1B	870314	558154	595656	1457310	342949	2664570
	P62995	TRA2B	2.22944	NA								P46926;Q8TDQ7	GNPDA1	2227590	1384540	1865360	2578800	9092230	1893820
	P63000	RAC1	1.10237	0.947749								P46934	NEDD4	1207600	1141700	1415740	1170170	1346050	1542110
	P63010	AP2B1	1.16241	0.0736666								P46939	UTRN	6250070	6355940	6853080	3621270	4878570	3572750
	P63027	VAMP2	1.2218	0.489584								P46940	IQGAP1	4875810	7986210	4447830	17918200	74826000	7203010
	P63092	GNAS	0.884718	0.425609								P46952	HAAO					1013480
	P63096	GNAI1	0.706489	0.233018								P46976	GYG1	16353800	14510400	15837800	16504800	37105400	10266300
	P63098	PPP3R1	0.778807	0.456944								P46977	STT3A	11173900	9173180	10095700	12133600	11334400	12084300
	P63104	YWHAZ	0.983487	0.737994								P47224	RABIF	1814980	992338	1344160	2189870	1680930	1407440
	P63151	PPP2R2A	0.951332	0.707302								P47712	PLA2G4A	9409590	11067400	10236800	10964900	6589670	10850500
	P63167	DYNLL1	1.4584	0.997141								P47755	CAPZA2	46771700	49062600	53187300	51231700	42694800	46834900
	P63208	SKP1	1.02118	0.85639								P47756	CAPZB	1486710000	1580210000	1617970000	1569760000	1711020000	1524020000
	P63218	GNG5	0.642367	0.297704								P47897	QARS	8585890	8409340	8510810	10334600	14329900	10148000
	P63220	RPS21	1.28651	0.674117								P47900	P2RY1	660682	856565	661334	730024		493687
	P63241	EIF5A	0.918706	0.583534								P47914	RPL29	321010	613442	371852	3551910	7595000	2857120
	P63244	RACK1	1.49849	0.346287								P0C7P4;P47985	UQCRFS1	9965870	9838220	8674850	9635660	9593920	11602400
	P63267	ACTG2	0.771654	0.38431								P47989	XDH					1961550
	P63279	UBE2I	1.00607	0.914077								P48047	ATP5PO	27447900	26550700	23578500	21874100	19885100	31023900
	P67775	PPP2CA	0.973571	0.916982								P48059	LIMS1	158928000	157623000	255403000	174008000	206097000	109152000
	P67809	YBX1	4.06335	0.415729								P48147	PREP	35460100	33119600	31641800	24742600	44402700	31196300
	P67812	SEC11A	0.794494	0.354231								P48163	ME1	2050280	2369970	2623030	2454830	4056670	7174060
	P67870	CSNK2B	0.789049	0.343568								P48200	IREB2	156937	292314	233878	233097	384589	351610
	P67936	TPM4	0.811079	0.0972226								P05451;P48304	REG1B					25425200	312072
	P68036	UBE2L3	1.16802	0.0136437								P48426	PIP4K2A	50122100	53525600	47014200	42411500	36205300	47766000
	P68366	TUBA4A	0.76001	0.114733								P48444	ARCN1	14233300	15481100	16264100	17178900	18421200	18294600
	P68371	TUBB4B	1.00129	0.923915								P48449	LSS	3239200	4744100	5146280	12979600	5938630	6960410
	P68400	CSNK2A1	0.998726	0.978896								P48506	GCLC	997332	671270	942052	1251280	3535880	1066720
	P68402	PAFAH1B2	0.773747	0.0482821								P48507	GCLM	18497700	20220500	19901900	21604500	16569400	26382500
	P68431	H3C1	1.09801	0.803232								P48509	CD151	34342800	19521500	19886900	23280200	19820400	10101800
	P68871	HBB	0.493502	0.574358								P48553	TRAPPC10	1047270			624145		428582
	P69849	NOMO3	1.09589	0.799296								P48556	PSMD8	8243080	9216770	9739680	9239700	15167400	9986250
	P69891	HBG1	0.795348	0.813448								P48595	SERPINB10				479752	2870830
	P69905	HBA1	0.664298	0.892534								P48634	PRRC2A	380771	483149	455579	687941	623398	641081
	P78318	IGBP1	1.0193	0.971146								P48637	GSS	14517800	13997000	14685900	13193200	19349800	12716000
	P78330	PSPH	0.830876	0.342375								P48643	CCT5	30749300	33756900	31054700	37503400	40359800	42231000
	P78344	EIF4G2	1.08266	0.463769								P48651	PTDSS1	796362	790337	959336	1189540	924325	1586480
	P78347	GTF2I	2.67193	NA								P48723	HSPA13	954492	1027070	786382	1622120	633939	1690700
	P78352	DLG4	0.960816	0.827304								P48729;Q8N752	CSNK1A1	4058090	3835220	4650640	6706240	8137140	7313870
	P78356	PIP4K2B	0.970772	0.78662								P48735	IDH2	138645000	126754000	110534000	90070700	93759200	92544000
	P78371	CCT2	1.10111	0.210048								P48736	PIK3CG	19171500	16316400	19873500	15767500	12626500	16763800
	P78382	SLC35A1	0.617565	0.229073								P48739	PITPNB	11404800	13298200	12404400	12629500	11845100	14709100
	P78406	RAE1	0.900109	0.591893								P48740	MASP1	3275460	3146890	4137060	2174020	5066230	1341860
	P78410	BTN3A2	1.01213	0.94267								P48788	TNNI2					4549060
	P78417	GSTO1	0.800872	0.254439								P48960	CD97	282500	392311	233090	766546	3311790	600412
	P78509	RELN	1.00876	0.934388								P49006	MARCKSL1	44212.3	58252.1	71880.2	141141	711085	77708.4
	P78536	ADAM17	0.82024	0.101381								P49023	PXN				823672	1604290
	P78537	BLOC1S1	0.974017	0.800184								P49069	CAMLG		808069	736217	438468	741246	677330
	P78539	SRPX	2.10698	0.25869								P49137	MAPKAPK2	12538700	12586200	8448850	9473000	10280600	12196000
	P78559	MAP1A	1.20722	0.0564633								P49184	DNASE1L1	1651180	1322780	1477350	1607320	1136210	1084060
	P80108	GPLD1	0.472594	0.163567								P49189	ALDH9A1	4363550	2625850	3271400	9486390	15063900	2064400
	P80188	LCN2	0.240119	NA								P49207	RPL34				3645470	22952300	3658660
	P80217	IFI35	0.762652	0.176085								P49247	RPIA	7494250	6059360	8145190	6561010	11199500	6972310
	P80303	NUCB2	1.49882	0.128236								P49257	LMAN1	18775000	20220000	19388100	29565700	21677600	31011300
	P80404	ABAT	0.65181	0.283735								P49321	NASP				2044020	3901820
	P80511	S100A12	0.208865	NA								P49327	FASN	23165000	24763100	27788600	50017900	42964200	55004700
	P80723	BASP1	1.11907	0.285773								P49354	FNTA	3617820	3479020	3469280	3401820	4964010	3605140
	P81605	DCD	0.618237	0.172205								P49356	FNTB	921145	1012370	939890	1088850	925731	987275
	P82650	MRPS22	1.2012	0.443504								P49368	CCT3	30252600	32869900	31007400	42774600	39772300	43418800
	P82930	MRPS34	1.19255	0.647431								P49406	MRPL19	649206	412100	490332	668116	860130	909515
	P82932	MRPS6	0.774936	0.430889								P49407	ARRB1	30669400	31935000	31635900	27123600	26780300	34496400
	P82979	SARNP	7.81789	0.531811								P49411	TUFM	23797400	23649700	21850500	24031100	21097200	27025900
	P83111	LACTB	1.04202	0.902235								P49419	ALDH7A1	789194	727354	822467	311294	1344600	676676
	P83436	COG7	1.01828	0.80907								P49441	INPP1	1142470	1260720	1022460	1369750	1917680	1043600
	P83731	RPL24	2.71011	0.38197								P49458	SRP9			489650	2281150	1672110	1388000
	P83876	TXNL4A	1.33966	0.272176								P49588	AARS	16683000	17402600	20832000	27307700	26258600	32651000
	P83881	RPL36A	2.83977	0.380973								P49589	CARS	4854950	5516610	5300840	7480350	8166280	8815450
	P84085	ARF5	0.79875	0.410185								P49590	HARS2	13773300		12442500	12544000	13187700	13311500
	P84095	RHOG	0.746768	0.377136								P49591	SARS	12974100	11012800	13552400	13549500	13092900	15934500
	P84103	SRSF3	5.29322	0.736531								P49593	PPM1F	17056300	16716000	18524300	17706300	13503000	21656400
	P98082	DAB2	0.977131	0.748602								P49619	DGKG	4065910	3966770	5536280	3489700	2637540	3194860
	P98160	HSPG2	0.489557	0.0659888								P49641	MAN2A2	2485590	2398400	2107430	2856310	1941750	2292930
	P98171	ARHGAP4	0.900579	0.485655								P49662	CASP4	2429570	2383930	2236270	5360450	2605930	4967890
	P98172	EFNB1	0.86459	0.499402								P49720	PSMB3	19974700	20803900	18329300	18828200	37520100	16334000
	P98179	RBM3	2.27709	0.975306								P49721	PSMB2	20918300	21512900	18162200	23584900	44153100	16820600
	P98194	ATP2C1	1.04706	0.330125								P49747	COMP	3678410	2941860	3637850	347776	23785200	1305030
	P98196	ATP11A	0.947773	0.66718								P49748	ACADVL	19326700	18341100	14839200	21867700	19579200	21614300
	P99999	CYCS	1.22813	0.478486								P49753;Q86TX2	ACOT2	4178870	4751650	3589100	2751040	5323930	2726770
	Q00013	MPP1	0.819228	0.108602								P49754	VPS41	1343660	1045550	1788120	1541260	1428590	1139550
	Q00059	TFAM	0.910183	0.259001								P49755	TMED10	52791900	54841500	51179800	65293200	48720200	66096800
	Q00169	PITPNA	0.920764	0.657415								P49756	RBM25				130907
	Q00325	SLC25A3	0.936331	0.672426								P49757	NUMB	2191540	2400400	2648010	2206630	1787160	2586410
	Q00341	HDLBP	1.28578	0.241434								P49758;P49802	RGS6	3468400	3803860	4186630	2382110	1818160	2686850
	Q00537	CDK17	1.07533	0.395833								P49767	VEGFC	5178140	4064160	4638490	3503770	2214460	4070570
	Q00577	PURA	0.959737	0.327328								P49770	EIF2B2	654132	415736	543095	1038260	912728	939541
	Q00610	CLTC	0.936602	0.425014								P49773	HINT1	27391100	24180400	25406400	29149500	37640400	28387900
	Q00653	NFKB2	0.895635	0.101883								P49789	FHIT		973453				594444
	Q00688	FKBP3	1.33991	0.0547724								P49795	RGS19	1813860	1403580	2434470	1103260	1826910	1225230
	Q00722	PLCB2	0.951873	0.598157								P49810	PSEN2	2433880	2006200	2020050	3033080	2641150	2093620
	Q00765	REEP5	1.15478	0.368938								P49815	TSC2	328586	420057	580451	444739	209501	374557
	Q00796	SORD	0.964142	0.775858								P49821	NDUFV1	6694350	5847420	6081750	6815720	6027240	6869150
	Q00839	HNRNPU	5.51547	0.460008								P49840	GSK3A	3495560	3727270	3319980	3802140	3103500	3556330
	Q01082	SPTBN1	0.95308	0.261667								P49840;P49841	GSK3B	12001700	11241400	13308400	11516800	6119350	10414100
	Q01085	TIAL1	0.81954	0.2918								P49863	GZMK				2232670
	Q01105	SET	4.67006	0.174461								P49902	NT5C2	3860290	2935940	3274020	2563910	5438390	3873290
	Q01415	GALK2	1.06742	0.454673								P49903	SEPHS1	597595	497023	481171	777701	1116650	496242
	Q01432	AMPD3	0.490342	0.40818								P49908	SELENOP	18026000	18920600	16029100	4839590	7878910	4156970
	Q01433	AMPD2	0.962892	0.627428								P49913	CAMP	1920130	2986960	2356940	2373230	2828020	4957620
	Q01469	FABP5	0.730444	0.212787								P49914	MTHFS	1729730	1127030	1226120	1260810	976150	956664
	Q01518	CAP1	0.956735	0.709401								P49915	GMPS	1462750	1822040	1720470	2974060	1778070	2016500
	Q01581	HMGCS1	2.65432	0.499371								P50120	RBP2					3293570
	Q01813	PFKP	0.852595	0.277769								P50148	GNAQ	75291200	79823900	80674400	58606200	53811900	54143900
	Q01844	EWSR1	5.18792	0.545775								P50213	IDH3A	6460390	6918770	6696900	6585850	5441210	6116580
	Q01968	OCRL	0.732816	0.0816319								P0DMM9;P0DMN0;P50225;P50226	SULT1A1	45450500	40487700	85472500	19402300	41492400	26543400
	Q01970	PLCB3	0.866568	0.372335								P50336	PPOX	1001360	1396950	1231240	1299230	1527600	1373710
	Q02108	GUCY1A1	0.815905	0.331006								P50395	GDI2	104421000	105194000	99909000	107038000	143210000	103705000
	Q02127	DHODH	1.05139	0.686765								P50402	EMD	25140900	37050200	43394400	37454800	18098400	43177900
	Q02153	GUCY1B1	1.1997	0.459003								P50416	CPT1A	24077800	17668000	15185500	15240200	18192800	14806800
	Q02218	OGDH	1.04528	0.855774								P50440	GATM	2354930	3183680	3972520	7693020	14372100	7104130
	Q02252	ALDH6A1	0.934598	0.628879								P50452	SERPINB8	5831940	7240430	7095250	3218680	5817270	2964640
	Q02413	DSG1	0.879481	0.832282								P50453	SERPINB9	17724300	15704400	16176700	20164700	15623200	24673000
	Q02543	RPL18A	2.27574	0.718737								P50454	SERPINH1	11384300	15150100	12622200	38880900	17923800	37282900
	Q02750	MAP2K1	0.950354	0.795135								P50502;Q8NFI4	ST13	28905200	30726500	30898600	40566600	43600400	38925100
	Q02790	FKBP4	1.5596	0.0822611								P50552	VASP	235281000	219487000	242185000	154850000	166652000	206114000
	Q02809	PLOD1	1.09534	0.778914								P50570;Q9UQ16	DNM2	17377300	16043600	18182700	16472400	19873300	14795500
	Q02818	NUCB1	1.45516	0.215188								P50579	METAP2	2259580	2087530	2117380	3617410	5317150	2821300
	Q02878	RPL6	0.653074	0.422944								P50583	NUDT2	6483530	6337760	7277970	2954700	6722910	6093900
	Q02880	TOP2B	1.7512	NA								P50749	RASSF2				41423.2	1491130
	Q02978	SLC25A11	0.991246	0.858607								P50851	LRBA	20107600	24815000	23940900	21566200	16059600	17190100
	Q03113	GNA12	0.656712	0.381549								P50897	PPT1	1370950	1259930	1525780	3708060	4797960	3495060
	Q03252	LMNB2	3.95214	NA								P50914	RPL14	969728	1599350	944314	5450230	40723500	5325500
	Q03518	TAP1	1.00171	0.966859								P50990	CCT8	36290300	38736100	36026100	50319500	50461200	51277400
	Q03519	TAP2	0.799063	0.297594								P50991	CCT4	29926500	35241500	32332100	47612900	34150200	48306400
	Q03591	CFHR1	0.236832	0.0831042								P50995	ANXA11	23867400	21565000	22703200	18604100	23301100	17903400
	Q04206	RELA	0.983425	0.796114								P51114;P51116	FXR1	2165370	1731960	2196330	3203290	3719910	4001040
	Q04323	UBXN1	0.996741	0.976777								P51116	FXR2	492908	510669	616466	1352170	818212	1066840
	Q04446	GBE1	0.985127	0.65398								P51148	RAB5C	26343800	26182900	24473000	25830400	24623200	24749700
	Q04637	EIF4G1	1.0693	0.652106								P51149	RAB7A	327363000	302585000	331239000	260286000	278896000	287929000
	Q04656	ATP7A	0.882775	0.747464								P51151;Q9NP90	RAB9A	2336750	1803940	2627760	2922940	2295610	2529160
	Q04695	KRT17	0.431957	0.973338								P51153	RAB13	11112000	10881600	11656400	11511900	7023130	11354300
	Q04756	HGFAC	0.51429	0.139704								P51159	RAB27A	2159720	2516800	2096430	5540700	8669120	4763820
	Q04759	PRKCQ	0.873964	0.219139								P51161	FABP6					3370900
	Q04760	GLO1	1.11763	0.926079								P51398	DAP3	315589	294838	364230	610502	298287	710306
	Q04771	ACVR1	1.03572	0.441782								P51452	DUSP3	30619500	30044100	30876000	27988800	25388900	28923100
	Q04837	SSBP1	0.925538	0.318026								P51553	IDH3G	1079670	1674650	1331390	1092820	1134830	1080340
	Q04864	REL	0.951099	NA								P51570	GALK1	5442860	7096530	5992990	5373820	7504220	6899640
	Q04917	YWHAH	1.05421	0.742428								P51571	SSR4	15407300	13574300	13253100	23920100	20236100	23153200
	Q04941	PLP2	0.829559	0.300811								P51572	BCAP31	50754800	44049800	41395800	52140500	31070700	58774600
	Q05086	UBE3A	1.01729	0.891637								P51575	P2RX1	12304000	10660500	10500700	7928250	4619590	7067440
	Q05193	DNM1	0.856043	0.365576								P51580	TPMT	3795420	3820430	4138990	6304590	7842260	5249900
	Q05209	PTPN12	0.881381	0.11676								P51606	RENBP	17803300	16120500	19090200	15542100	14272500	16868300
	Q05397	PTK2	0.859609	0.149283								P51610	HCFC1			1091380	908473		706484
	Q05655	PRKCD	0.936098	0.482181								P51617	IRAK1	244821	212565	252355	220246	215038	234037
	Q05682	CALD1	0.80225	0.320699								P51648	ALDH3A2	480236	730134	554439	961389	718067	600376
	Q05823	RNASEL	0.949523	0.744676								P51649	ALDH5A1	736896	1138830	1018900	1095510	1597090	793092
	Q05940	SLC18A2	1.5567	0.278093								P51659	HSD17B4	36481900	40182000	33434700	43232800	31286700	36618700
	Q06033	ITIH3	0.775352	0.831701								P51665	PSMD7	35643800	35559600	35145900	44718500	56310200	53619100
	Q06124	PTPN11	1.05138	0.436487								P51679	CCR4				2639240
	Q06136	KDSR	0.935048	0.496318								P51692	STAT5B	15126900	14105400	14987300	11987600	13932600	11936600
	Q06187	BTK	0.98127	0.824982								P51784	USP11	153681	129632	98593.5	171984	97581.7	94044.9
	Q06203	PPAT	1.03518	0.771993								P51790	CLCN3	4759380	5912200	5671970	5449950	3279550	5786910
	Q06210	GFPT1	1.00931	0.97274								P51793	CLCN4	2576120	2441070	2323360	3481770	1654000	2765220
	Q06323	PSME1	0.772363	0.0264097								P51798	CLCN7	1148090	1547950	1831660	1238550	1497720	1585810
	Q06481	APLP2	1.03895	0.808479								P51808	DYNLT3				2454290
	Q06787	FMR1	1.4344	0.496791								P51809	VAMP7	12269600	14147500	15986000	14241500	10087300	14798600
	Q06830	PRDX1	0.950084	0.584572								P51811	XK	4261100		3659560	5510490	3616130	2649650
	Q07020	RPL18	3.63994	NA								P51812	RPS6KA3	35993000	33060700	34340000	39611800	51567800	33954800
	Q07021	C1QBP	0.929082	0.61682								P51858	HDGF	5417060	4654700	4363470	4482260	11714700	4435930
	Q07108	CD69	0.979706	0.863457								P51884	LUM	48121000	43108300	40329400	9181190	68635800	12533500
	Q07157	TJP1	1.40571	NA								P51911	CNN1			685531	228179		494327
	Q07812	BAX	1.23785	0.368975								P51970	NDUFA8	2114570	1284330	3161560	2160480	3778200	1748780
	Q07817	BCL2L1	1.12242	0.578386								P51991	HNRNPA3	4527810	5762040	4322970	12564500	10911500	4044100
	Q07866	KLC1	0.914746	0.164165								P52209	PGD	51748800	48674100	48004000	71961700	131218000	67760600
	Q07889	SOS1	0.937327	0.495818								P52272	HNRNPM	747891	1352370	591821	3954090	3275460	531859
	Q07912	TNK2	1.06948	0.677233								P52292	KPNA2				56455.6	982211
	Q07955	SRSF1	3.25737	0.397374								P52294	KPNA1	6683070	6268670	7465830	8157740	9084440	8496710
	Q07960	ARHGAP1	1.09118	0.669146								P52306	RAP1GDS1	11082700	11333300	11577100	13159100	10801300	11151000
	Q08209	PPP3CA	0.690523	0.128261								P52333	JAK3	2056640	2689370	2555680	2637420	1821330	4722390
	Q08211	DHX9	1.39849	0.338923								P52429	DGKE		41375.5	39330.8	72832.7		48378.2
	Q08257	CRYZ	1.13126	0.0180823								P52434	POLR2H		237877	322462	879998	854566	151028
	Q08378	GOLGA3	1.0323	0.981563								P52564	MAP2K6	755708	572850	626733		212921	227755
	Q08379	GOLGA2	0.909952	0.734453								P52565	ARHGDIA	72021300	77651000	77076200	71537900	104176000	66308900
	Q08380	LGALS3BP	0.782519	0.13142								P52566	ARHGDIB	211465000	171010000	185898000	227266000	209558000	189822000
	Q08426	EHHADH	0.748487	0.216074								P52594	AGFG1	2930920	3971380	4498780	4552930	4289400	5652530
	Q08431	MFGE8	0.645463	0.218255								P31943;P52597;P55795	HNRNPF	4553700	4546230	4102950	9853870	7479850	4081530
	Q08495	DMTN	0.817266	0.451389								P52630	STAT2	787886	808786	773698	2046420	1620900	1009290
	Q08554	DSC1	0.847286	0.59147								P52655	GTF2A1	245372	167333		582527	481992	249090
	Q08623	PUDP	0.956985	0.751328								P52732	KIF11					1688580
	Q08722	CD47	1.26075	0.137957								P52758	RIDA	826865		752300	920963	10871800	733308
	Q08752	PPID	1.10181	0.394902								P52788	SMS	7013950	7792360	8842990	11939400	11842400	8485090
	Q08AM6	VAC14	1.07493	0.56138								P52790	HK3				709717	9572790	200162
	Q08J23	NSUN2	3.86386	0.707481								P52815	MRPL12	4837410	4437870	3930120	6600970	5432300	6506800
	Q09666	AHNAK	6.59202	0.559729								P52823	STC1					1942010
	Q0IIM8	TBC1D8B	0.911618	0.568598								P52824	DGKQ	437581	228465	395490	362318	300395
	Q0VD83	APOBR	0.940753	0.817327								P52848	NDST1	2645470	4070490	3357150	410492	6543050	3342920
	Q0VF96	CGNL1	0.848323	0.558653								P52888	THOP1	760357	678849	701474	789574	1780340	1019120
	Q0ZGT2	NEXN	1.12187	0.344043								P52895;Q04828	AKR1C2					855171
	Q10469	MGAT2	1.37709	0.270207								P52907	CAPZA1	164660000	181396000	181594000	174701000	147359000	198364000
	Q10471	GALNT2	1.23809	0.238584								P53004	BLVRA	14939300	15942200	16517900	18701100	21601100	17055800
	Q10472	GALNT1	1.22085	0.253877								P53007	SLC25A1	7978310	6342800	7757360	15583900	6952810	11828300
	Q10567	AP1B1	0.890985	0.171092								P53041	PPP5C	3725490	3616710	3373340	3560000	6239880	4125630
	Q10588	BST1	0.592292	0.20563								P53367	ARFIP1	2402340	2699080	3355460	2367070	2084440	2107770
	Q10713	PMPCA	1.20878	0.328953								P53384	NUBP1	398754	385018	394065	670872	347036	497696
	Q12765	SCRN1	0.961408	0.704182								P53396	ACLY	50529000	48771800	47339200	53251400	64582700	39147100
	Q12768	WASHC5	0.925336	0.225672								P53582	METAP1	6657130	6824520	7017530	6796690	6958620	6971560
	Q12788	TBL3	3.23001	NA								P53597	SUCLG1	5813210	5891420	5793640	5849740	5302500	6555200
	Q12792	TWF1	0.799582	0.232247								P53602	MVD	11090000	11511300	10116900	19944800	15584200	13119000
	Q12797	ASPH	0.980338	0.84727								P53611	RABGGTB	271350	259877	219114	269810	257862	282032
	Q12802	AKAP13	1.35919	0.360523								P53618	COPB1	16873200	17362800	17324800	18840900	17861500	18929500
	Q12805	EFEMP1	0.693028	0.3133								P53621	COPA	20334600	20910500	22136100	25909300	21788300	24567100
	Q12841	FSTL1	0.97598	0.957938								P53634	CTSC	17309000	16699000	15196300	28218800	28849200	25017400
	Q12846	STX4	0.930526	0.637628								P53675	CLTCL1			3089570	2456860	3844960	1114080
	Q12851	MAP4K2	0.858205	0.311611								P53680	AP2S1	11450100	12199700	12345200	12611800	13541100	11421300
	Q12882	DPYD	0.922108	0.376381								P53701	HCCS			362605	833273	1436860	766920
	Q12884	FAP	1.0289	0.801336								P53801	PTTG1IP	3598310	3873150	1793600	2916390	1638240	2933620
	Q12904	AIMP1	0.898414	0.538111								P53814	SMTN	5653380	5414620	8961210	4210960	3426270	7040000
	Q12905	ILF2	2.74556	0.262049								P53985	SLC16A1	1056060	1622050	1338260	2343560	5168090	1879550
	Q12906	ILF3	1.52	0.925888								P53990	IST1	14110400	14271100	13551300	13148700	14109200	12831200
	Q12907	LMAN2	0.972205	0.824706								P53992	SEC24C	3123320	3640370	3050520	4768280	3595150	4578570
	Q12912	IRAG2	0.868136	0.275665								P53999	SUB1	579692	1674120		5629830	4274110
	Q12913	PTPRJ	0.969965	0.491204								P54108	CRISP3	805121	1727180	2007830	1508830	6401120	213912
	Q12931	TRAP1	1.07155	0.801182								P54136	RARS	7228460	7138960	7074940	9816950	12007600	9074420
	Q12933	TRAF2	1.01356	0.939256								P54577	YARS	18077300	20707200	23360000	20748000	26156400	24488900
	Q12955	ANK3	1.16184	0.538126								P54578	USP14	14411600	13546500	13552700	15024500	18068800	13812600
	Q12959	DLG1	0.992002	0.872274								P54619;Q9UGJ0	PRKAG1	6181420	6768560	6381440	6045230	6940480	5707610
	Q12965	MYO1E	1.1424	0.444465								P54652	HSPA2	1120090	907377		3167770	1663700	2317010
	Q12972	PPP1R8	2.17106	0.190505								P54687	BCAT1	1180770	496187	928904	1141860	1715770	2116350
	Q12974	PTP4A2	0.973471	0.843499								P54709	ATP1B3	63711000	66132600	69494800	70444400	146512000	82256000
	Q12981	BNIP1	0.806948	0.113391								P54725	RAD23A	2649790	3516200	3965980	6545370	8322590	4340270
	Q12982	BNIP2	1.03404	0.773784								P54727	RAD23B	24574300	26926800	28913500	22961300	27760100	27107500
	Q12986	NFX1	0.852834	0.216986								P54802	NAGLU	1504570	1104300	1361720	1089390	1905350	821252
	Q13011	ECH1	1.17323	0.219445								P54803	GALC	148213	290824	96923.9	319155	484058	192288
	Q13017	ARHGAP5	0.786261	0.381208								P54819	AK2	24633500	23605000	23041400	27001300	26974100	28914000
	Q13033	STRN3	0.94494	0.419132								P54852	EMP3	1252890	2646820	810084	5406130	3607410	824325
	Q13042	CDC16	0.840455	NA								P54868	HMGCS2				583968	1947710
	Q13043	STK4	1.08772	0.649186								P54886	ALDH18A1	1500040	1519850	1693180	2840080	1757710	2942780
	Q13045	FLII	0.841213	0.132611								P54920	NAPA	74975600	67613400	71037800	73614500	59459400	66047800
	Q13057	COASY	1.06777	0.64471								P54922	ADPRH	3771380	4037610	1676310	3999150	3676780	3641890
	Q13085	ACACA	1.20563	0.415257								P55008	AIF1	1243160	2799250	4354830	2505800	13235800	1838390
	Q13094	LCP2	1.20599	0.301404								P55010	EIF5	4770390	5756620	5310550	8199460	9393090	7906540
	Q13098	GPS1	0.837378	0.149574								P55011	SLC12A2	372027	401628	446691	420174		378843
	Q13107	USP4	0.82815	0.118779								A2A3N6;P55036	PSMD4	3738520	6230110	7031380	8628970	5846920	8036020
	Q13126	MTAP	1.18632	0.156618								P55039	DRG2	2620940	2723860	2599730	2602330	3913720	2562550
	Q13131	PRKAA1	1.02027	0.718368								P55056	APOC4	4988340	12954600	10790200	6371450	5036280	11575400
	Q13136	PPFIA1	0.931756	0.813301								P55058	PLTP	9271230	8930700	8303620	4403780	72850000	6221420
	Q13144	EIF2B5	1.14327	0.441929								P55060	CSE1L	11212200	11438900	10701000	13014900	15269000	11775900
	Q13148	TARDBP	1.63687	0.222117								P55072	VCP	63509700	70798900	73524300	85060100	78529500	81009800
	Q13155	AIMP2	0.810594	0.14953								P55084	HADHB	22483000	22673500	19581200	22425700	21244800	23094500
	Q13158	FADD	2.52364	NA								P55103	INHBC	637648	748648	592456	456270	656780	586433
	Q13162	PRDX4	1.28609	0.199416								P55145	MANF	43734800	42690100	41950500	54861300	36824800	47877900
	Q13177	PAK2	1.00047	0.880252								P55160	NCKAP1L	12692900	12399400	11525800	8027780	10130400	8115810
	Q13185	CBX3	1.83014	0.239139								P55209	NAP1L1	145611000	146968000	144686000	138062000	110057000	168878000
	Q13188	STK3	1.04453	0.64366								P55210	CASP7	499329			15270.3	591607	267167
	Q13190	STX5	1.34212	0.162441								P55211	CASP9	1779120	2109350	2162320	2296170	1698240	1799970
	Q13200	PSMD2	0.847961	0.344405								P55212	CASP6	10394400	9756980	8569980	7744840	8046090	9365620
[truncated: 2,916 more rows]

## Sheet: Fig 2
Figure 2B	Non permeabilized			Figure 2F	HD	Sepsis
	Resting	Stimulated			1.45	1.6
	591	1581			2.35	4.23
	554	1367			1.73	6.98
	653	1432			1.96	19.75
	589	1076			2.14	2.55
	612	1138			1.89	9.65
					2.33	5.63
	Permeabilized				1.69	12.34
	Resting	Stimulated			2.12	7.43
	3612	2005			1.37	15.74
	3106	2365
	3426	1543
	2980	2780		Figure 2H	Non permeabilized
	3200	2108			HD PPP	Sepsis PPP
					366	636
					289	476
Figure 2D	Resting	Stimulated			401	559
	0	14.35			389	701
	0	12.72			412	667
	8	43.31
	3	44.67			Permeabilized
	4.4	23.44			HD PPP	Sepsis PPP
	0	20.49			3541	1856
					3342	2098
Figure 2D	Resting	Stimulated			3142	2543
	23.5	53.6			3965	2322
	56	67.2			3211	1789
	31.4	94.4
	39.9	60.9
	49.4	68.5
	19	73.3

## Sheet: Fig 3
Figure 3A	Sham	CLP+Control	CLP+anti-PLTs		Figure 3D	Liver-occlusive area				Figure 3E	TNF-α				Figure 3F	TAT				Figure 3G	Liver-occlusive area				Figure 3H	TNF-α
	5.02	40.02	19.88			Sham	CLP+Control	CLP+anti-HSP90α			Sham	CLP+Control	CLP+anti-HSP90α			Sham	CLP+HSP90α	CLP+HSP90α+anti-Ly6G			Sham	CLP+HSP90α	CLP+HSP90α+anti-Ly6G			Sham	CLP+HSP90α	CLP+HSP90α+anti-Ly6G
	9.99	52.44	20.93			0	1.75	0.39			16	187	200			34	42	25			1.89	2.32	2.09			180.5	188	183.5
	8.04	60.23	29.99			0	1.42	0.42			15	208	161			25	34	22			1.32	2.77	1.94			179.3	239.8	114
	7.01	54.33	25.89			0.02	1.11	0.5			10	169	148			29	30	35			1.97	2.73	1.7			167.7	201.6	118.2
	8.99	55.98	36.87			0.01	1.22	0.22			15	209	101			27	43	35			2.4	2.39	0.83			184.1	212.2	138.7
						0.03	1.56	0.8			19	249	110			32	38	22			1.94	2.22	1.65			212.1	235.3	102.8
Figure 3B	Sham	CLP+Control	CLP+anti-HSP90α			Lung-occlusive area					IL-6					Fibrinogen					Lung-occlusive area					IL-6
	7	35	20			Sham	CLP+Control	CLP+anti-HSP90α			Sham	CLP+Control	CLP+anti-HSP90α			Sham	CLP+HSP90α	CLP+HSP90α+anti-Ly6G			Sham	CLP+HSP90α	CLP+HSP90α+anti-Ly6G			Sham	CLP+HSP90α	CLP+HSP90α+anti-Ly6G
	4	34	16			0	0.97	0.45			10	910	405			4	3.8	5.3			1.09	1.03	0.35			506	1176	555
	5	30	9			0	1.33	0.12			22	594	668			7.1	2.9	7.2			0.62	0.91	0.48			721	1072	393
	4	25	12			0.02	0.54	0.34			50	673	427			7.5	1	7.7			0.71	1.7	0.66			691	915	657
	7	29	15			0.01	0.76	0.21			27	966	499			5.9	2.3	7.5			0.51	1.88	0.59			691	987	347
						0	0.88	0.43			29	686	682			6.8	3.4	6.5			0.74	1.5	0.69			992	777	489
Figure 3C	Sham	CLP+Control	CLP+anti-HSP90α			Liver-CD41 positive					IL-1β
	9	6	8			Sham	CLP+Control	CLP+anti-HSP90α			Sham	CLP+Control	CLP+anti-HSP90α
	11	3	7			0	0.72	0.38			12	64	42
	9	5	9			0	0.66	0.33			18	141	76
	10	5	5			0.01	0.54	0.21			11	109	40
	9	6	6			0.01	0.86	0.44			20	137	54
						0.03	0.73	0.54			20	72	44
						Lung-CD41 positive
						Sham	CLP+Control	CLP+anti-HSP90α
						0	0.66	0.34
						0	0.56	0.42
						0.01	0.43	0.22
						0.01	0.33	0.14
						0	0.73	0.18
Figure 3A
						average value	standard deviation
CLP+Control	40.02	52.44	60.23	54.33	55.98	52.6
CLP+anti-PLTs	19.88	20.93	29.99	25.89	36.87	26.712
The degree of reduction (%)	62.2053	60.2091	42.9848	50.7795	29.9049	49.2167	11.8639

## Sheet: Fig 4
Figure 4A	HD	Sepsis		Figure 4C	HD	Sepsis		Figure 4E	HD PPP	Sepsis PPP	Sepsis PPP+anti-HSP90α
	0.75	0.81			31	49			2.73	13.28	12.01
	0.87	1.39			12	61			5.35	17.84	14.27
	0.88	1.03			22	69			7.17	15.66	10.79
	0.7	0.9			14	96			9.62	13.8	14.97
	0.45	1.58			14	132			6.8	11.43	10.42
	0.6	0.9			10	76			1.79	8.56	8.48
	0.4	0.75			11	122			8.06	17.59	10.35
	0.71	0.7			22	210			6.37	12.75	8
	0.34	0.96			28	92			5.33	18.28	13.38
	0.47	1.5			6	132			7.68	16.55	8.12
Figure 4B	HD	Sepsis		Figure 4d	HD	Sepsis		Figure 4G	HD PLTs	Sepsis PLTs	Sepsis PLTs+anti-HSP90α
	0	9.4			49	0.7			0.2	2.2	1.3
	0	8.5			92	0.75			0	5.4	3.1
	1.2	4.7			69	0.81			0.1	6.3	2.2
	2.5	5.2			61	0.9			0.2	1.4	0.2
	1.3	6.4			76	0.9			0	4.2	0.4
	1.6	3.3			132	0.96
	0	5.2			122	1.03
	1.5	6.8			96	1.39		Figure 4H	HD PLTs	Sepsis PLTs	Sepsis PLTs+anti-HSP90α
	2.3	7.5			210	1.5			0.55	1.52	0.81
	1.8	4.9			132	1.58			0.63	1.03	0.74
									0.52	1.33	1.12
									0.61	0.82	0.66
									0.42	1.26	0.82
								Figure 4i	Unstimulated	1 μg/mL HSP90α	5 μg/mL HSP90α	10 μg/mL HSP90α
									1.23	2.25	5.35	8.33
									0.85	4.32	8.53	10.47
									0	1.77	6.24	9.44
									0.55	3.22	4.54	7.44

## Sheet: Fig 5
Figure 5A	Unstimulated	1 μg/mL HSP90α	5 μg/mL HSP90α	10 μg/mL HSP90α				Figure 5F	Vehicle	HSP90α	HSP90α+anti-HSP90α	HSP90α+3-MA	HSP90α+Bafilomycin A1
	0	2	6	10					0.67	19.88	8.26	8.74	8.07
	0	3	5	6					2.7	11.82	6.43	8.83	5.21
	1	1	6	6					0.44	14.39	5.32	5.94	5.23
	0	2	4	8					0.15	15.25	7.31	7.51	8.48
	0	2	3	7					2.83	18.3	8.42	9.33	5.92
Figure 5B	LC3B-II/LC3B-I							Figure 5G	Vehicle	HSP90α	HSP90α+anti-HSP90α	HSP90α+3-MA	HSP90α+Bafilomycin A1
	Vehicle	HSP90α	HSP90α+anti-HSP90α	HSP90α+3-MA	HSP90α+Bafilomycin A1				0.389	0.747	0.831	0.801	0.67
	0.460716	0.735165	0.51829	0.426792	0.372195				0.427	1.286	0.755	0.539	0.678
	0.40879	0.656634	0.431225	0.485742	0.499157				0.396	1.246	0.76	0.816	0.633
	0.38544	0.607346	0.460087	0.516237	0.464888				0.372	1.118	0.687	0.963	0.738
									0.437	0.891	0.526	0.579	0.843
	p62/GAPDH
	Vehicle	HSP90α	HSP90α+anti-HSP90α	HSP90α+3-MA	HSP90α+Bafilomycin A1
	0.381716	0.310631	0.364383	0.343142	0.345867
	0.395424	0.333292	0.375278	0.37046	0.388127
	0.423457	0.298874	0.342596	0.35658	0.371919
Figure 5D	Vehicle	HSP90α	HSP90α+anti-HSP90α	HSP90α+3-MA	HSP90α+Bafilomycin A1
	2.38	50.25	29.8	17.89	27.43
	5.14	35.26	18.44	22.14	25
	10.24	42.33	13.86	25.89	29.18
	6.66	28.44	22.73	30.33	23.54

## Sheet: Fig 6
Figure 6C	LC3B-II/LC3B-I								Figure 6G	Vehicle	HSP90α	HSP90α+TLR4 Inhibitor	HSP90α+MyD88 inhibitor
	Vehicle	HSP90α	HSP90α+TLR4 Inhibitor	HSP90α+MyD88 inhibitor	HSP90α+3-MA	HSP90α+Bafilomycin A1				1.52	8.46	6.68	4.6
	0.468244	0.96641	0.420565	0.426225	0.42098	0.406984				1.95	10.5	3.69	6.63
	0.404249	0.869033	0.513242	0.609589	0.646154	0.666332				2.22	8.03	4.44	5.13
	0.413669	0.728992	0.646612	0.534405	0.548389	0.584875				1.05	7.63	6.65	6.03
										0.76	8.68	8.73	7.95
	p62/GAPDH
	Vehicle	HSP90α	HSP90α+TLR4 Inhibitor	HSP90α+MyD88 inhibitor	HSP90α+3-MA	HSP90α+Bafilomycin A1
	1.39972	0.92758	1.27126	1.1947	1.17445	1.20397			Figure 6H	Vehicle	HSP90α	HSP90α+TLR4 Inhibitor	HSP90α+MyD88 inhibitor
	1.77497	1.02071	1.11368	1.12073	1.45965	1.42675				0.323	0.924	0.649	0.668
	1.62675	0.869457	1.43568	1.44883	1.38488	1.12646				0.301	0.966	0.725	0.556
										0.413	1.31	0.861	0.922
										0.271	1.053	0.52	0.852
Figure 6E	p-Beclin 1/Beclin 1									0.428	1.408	0.629	0.683
	Vehicle	HSP90α	HSP90α+TLR4 Inhibitor	HSP90α+MyD88 inhibitor	HSP90α+anti-HSP90α
	1.176	2.172	1.464	1.296	1.38
	1.452	1.776	1.536	1.5	1.428
	1.02	1.608	1.716	1.428	1.56
	1.552	1.752	1.74	1.6	0.996
	1.044	2.088	1.236	1.74	1.62

## Sheet: Fig S1
Figure S1A	23 up-regulated proteins									Figure S1B and S1C	Reactome pathway	Mapping	Background	All Mapping	All Background	Fold Enrichment	Fisher's exact test p value	#NAME?	Related proteins	Reactome link	Log2 Fold enrichment		Figure S1D	Protein	OMIX001255-DIA_HS_1.raw	OMIX001255-DIA_HS_2.raw	OMIX001255-DIA_HS_3.raw	OMIX001255-DIA_sepsis_1.raw	OMIX001255-DIA_sepsis_2.raw	OMIX001255-DIA_sepsis_3.raw		Figure S1E	Category	ID	Description	GeneRatio	pvalue	p.adjust	qvalue	geneID	Count		Figure S1F	HD	Sepsis
	Protein accession	Gene name	HD1	HD2	HD3	Sepsis1	Sepsis2	Sepsis3			R-HSA-3371497 HSP90 chaperone cycle for steroid hormone receptors (SHR) in the presence of ligand	4	39	17	3412	20.59	3.11967e-05	4.51	O14576 Q13409 P07900 Q13451	https://reactome.org/PathwayBrowser/#/R-HSA-3371497	4.36387			RPS16	1799490	1829870	1555670	15258900	7717910	11811900			sepsis inflammation	GO:0032496	response to lipopolysaccharide	11150	0.000113704	0.00824698	0.00750733	S100A9,S100A8,MPO,SLC7A5,LTF,RPL13A,LBP,CD274,HNRNPA0,PDCD4,CASP1	11			1.899	2.924
	O00560	SDCBP	0.54318	0.56224	0.581431	1.43225	1.48443	1.39096			R-HSA-9646399 Aggrephagy	2	22	17	3412	18.25	0.00509117	2.29	Q13409 O14576	https://reactome.org/PathwayBrowser/#/R-HSA-9646399	4.18982			FKBP4	1564880	1764990	1813860	17859600	13674900	7892210			sepsis inflammation	GO:0002237	response to molecule of bacterial origin	11150	0.000190383	0.0118811	0.0108155	S100A9,S100A8,MPO,SLC7A5,LTF,RPL13A,LBP,CD274,HNRNPA0,PDCD4,CASP1	11			0.995	3.98
	O14576	DYNC1I1	0.617428	0.691505	0.911601	1.19413	1.49297	1.09236			R-HSA-9612973 Autophagy	3	84	17	3412	7.17	0.00762825	2.12	O14576 Q13409 P68104	https://reactome.org/PathwayBrowser/#/R-HSA-9612973	2.84197			GRPEL1	772681	660914	842309	1966900	1905360	1903340			sepsis inflammation	GO:0002679	respiratory burst involved in defense response	3150	0.000217369	0.0131541	0.0119744	MPO,RPS19,LBP	4			1.168	1.992
	O43491	EPB41L2	0.76185	0.682722	0.844756	1.35423	1.07853	1.63215			R-HSA-141424 Amplification of signal from the kinetochores	2	36	17	3412	11.15	0.0133279	1.88	Q13409 O14576	https://reactome.org/PathwayBrowser/#/R-HSA-141424	3.47897			FKBP5	3537370	3354840	2965790	8317090	10358800	8371630			sepsis inflammation	GO:0050832	defense response to fungus	4150	0.00107469	0.043799	0.0398708	S100A9,S100A8,MPO,LTF	3			0.943	1.481
	P02741	CRP	0.143394	0.565811	0.138734	0.928423	1.98524	2.2384			R-HSA-141444 Amplification of signal from unattached kinetochores via a MAD2 inhibitory signal	2	36	17	3412	11.15	0.0133279	1.88	Q13409 O14576	https://reactome.org/PathwayBrowser/#/R-HSA-141444	3.47897			MRPS28	415343	397405	389055	1138980	1115830	970524			sepsis inflammation	GO:0050786	RAGE receptor binding	2152	0.00293063	0.048755	0.0416458	S100A9,S100A8	2			1.537	2.393
	P05141	SLC25A5	0.731401	0.846641	0.708571	1.04538	1.04389	1.62412			R-HSA-6811436 COPI-independent Golgi-to-ER retrograde traffic	2	38	17	3412	10.56	0.0147857	1.83	Q13409 O14576	https://reactome.org/PathwayBrowser/#/R-HSA-6811436	3.40054			PPT1	1370950	1259930	1525780	3708060	4797960	3495060			platelet adhesion	GO:0005925	focal adhesion	31153	1.79e-21	5.56e-20	4.38e-20	RPL27,RPS9,RPS3,RPL7,RPS14,RPS18,RPS13,RPL8,RPS8,RPS19,RPS15,RPS7,RPS4X,RPL4,RPS2,RPL18,RPL37A,RPLP0,RPL12,RPS5,RPS11,RPS3A,RPS16,RPL19,RPLP2,RPL13A,RPS17,RPLP1,CD59,GIT2,G3BP1	31			0.431	1.834
	P07900	HSP90AA1	0.881458	0.726224	0.716072	0.94937	1.23708	1.4898			R-HSA-9663891 Selective autophagy	2	39	17	3412	10.29	0.0155394	1.81	Q13409 O14576	https://reactome.org/PathwayBrowser/#/R-HSA-9663891	3.36317			RPS14	711330	829984	983309	9553470	16821800	7735200			platelet adhesion	GO:0030055	cell-substrate junction	31153	3.56e-21	9.71e-20	7.65e-20	RPL27,RPS9,RPS3,RPL7,RPS14,RPS18,RPS13,RPL8,RPS8,RPS19,RPS15,RPS7,RPS4X,RPL4,RPS2,RPL18,RPL37A,RPLP0,RPL12,RPS5,RPS11,RPS3A,RPS16,RPL19,RPLP2,RPL13A,RPS17,RPLP1,CD59,GIT2,G3BP1	31
	P20933	AGA	0.717493	0.695563	0.96887	1.21884	1.35604	1.0432			R-HSA-9609690 HCMV Early Events	2	42	17	3412	9.56	0.0178985	1.75	Q13409 O14576	https://reactome.org/PathwayBrowser/#/R-HSA-9609690	3.25701			LARS	626706	516444	439308	316516	806481	695704			platelet adhesion	GO:0014069	postsynaptic density	11153	7.68e-05	0.00059776	0.000470472	RPS3,RPL7,RPS14,RPS18,RPS13,RPL8,RPS19,RPL14,RPLP0,RPL12,EIF3A	11
	P31937	HIBADH	0.76476	0.37762	0.550996	0.918316	1.42569	1.96262			R-HSA-69618 Mitotic Spindle Checkpoint	2	45	17	3412	8.92	0.0204008	1.69	Q13409 O14576	https://reactome.org/PathwayBrowser/#/R-HSA-69618	3.15704			RRBP1	9204310	8658540	9103660	19368200	23675200	20285200			platelet adhesion	GO:0032279	asymmetric synapse	11153	0.000109856	0.000772536	0.000608032	RPS3,RPL7,RPS14,RPS18,RPS13,RPL8,RPS19,RPL14,RPLP0,RPL12,EIF3A	11		Figure S1G	HD	Sepsis
	P42830	CXCL5	0.482868	0.634861	0.303815	1.97496	1.89274	1.60349			R-HSA-9648025 EML4 and NUDC in mitotic spindle formation	2	46	17	3412	8.73	0.021266	1.67	Q13409 O14576	https://reactome.org/PathwayBrowser/#/R-HSA-9648025	3.12598			IARS	1597870	1343500	1465160	5705810	7394190	4685680			platelet adhesion	GO:0098984	neuron to neuron synapse	11153	0.00021838	0.00128381	0.00101044	RPS3,RPL7,RPS14,RPS18,RPS13,RPL8,RPS19,RPL14,RPLP0,RPL12,EIF3A	11			0.587	3.289
	P55795	HNRNPH2	0.652953	0.880509	0.847958	1.27832	1.06325	1.27701			R-HSA-2500257 Resolution of Sister Chromatid Cohesion	2	49	17	3412	8.19	0.0239526	1.62	Q13409 O14576	https://reactome.org/PathwayBrowser/#/R-HSA-2500257	3.03386			SERBP1	1287230	1391650	1336170	7675160	14385400	6537940			platelet adhesion	GO:0099572	postsynaptic specialization	11153	0.000143756	0.000979337	0.000770797	RPS3,RPL7,RPS14,RPS18,RPS13,RPL8,RPS19,RPL14,RPLP0,RPL12,EIF3A	11			0.388	4.13
	P68104	EEF1A1	0.732509	0.698329	0.86483	0.977403	1.24799	1.47894			R-HSA-5663220 RHO GTPases Activate Formins	2	54	17	3412	7.43	0.0287249	1.54	Q13409 O14576	https://reactome.org/PathwayBrowser/#/R-HSA-5663220	2.89336			GCN1	750832	1129710	1021670	4033690	4635390	4498130			platelet adhesion	GO:0045296	cadherin binding	12152	2.18e-05	0.00159283	0.00136057	RPL29,RPL14,RPS2,RACK1,EEF2,RPS26,SERBP1,GCN1,SLC3A2,RANGAP1,TMPO,HSP90AB1	6			1.525	2.645
	Q13409	DYNC1I2	0.775661	0.615156	0.828673	1.26309	1.10656	1.41086			R-HSA-3371556 Cellular response to heat stress	2	54	17	3412	7.43	0.0287249	1.54	P07900 P68104	https://reactome.org/PathwayBrowser/#/R-HSA-3371556	2.89336			EDF1	1415110	1689960	1358980	3741090	3886780	3903340			platelet adhesion	GO:0002523	leukocytes migration involved in inflammatory response	3150	0.000452105	0.0237593	0.0216284	S100A9,S100A8,LBP	3			0.884	1.093
	Q13451	FKBP5	0.82546	0.60001	0.946484	1.289	1.0311	1.30795			R-HSA-2262752 Cellular responses to stress	5	377	17	3412	2.66	0.032272	1.49	O14576 Q13451 P07900 Q13409 P68104	https://reactome.org/PathwayBrowser/#/R-HSA-2262752	1.41143			GNS	1639230	2158270	1752860	5027340	4828510	5014790			platelet granules	GO:0034774	secretory granule lumen	19153	8.94e-12	1.77e-10	1.39e-10	S100A9,S100A8,MPO,EEF2,LYZ,LTF,EEF1A1,PDXK,RNASET2,CSTB,GM2A,TIMP3,IMPDH2,CREG1,RAB27A,GNS,LRG1,CTSD,HSP90AB1	19			1.223	1.012
	Q14061	COX17	0.64103	0.665966	0.864996	1.60312	1.20339	1.0215			R-HSA-8953897 Cellular responses to stimuli	5	379	17	3412	2.65	0.0329363	1.48	O14576 Q13451 P07900 Q13409 P68104	https://reactome.org/PathwayBrowser/#/R-HSA-8953897	1.40599			EEF1A1	59556800	84705700	79470700	319283000	519292000	425419000			platelet granules	GO:1904724	tertiary granule lumen	6153	4.44e-06	5.69e-05	4.48e-05	LYZ,LTF,CSTB,FLG2,LRG1,CTSD	12			1.186	2.28
	Q5VW38	GPR107	0.63987	0.659006	1.01768	1.3279	1.18449	1.17106			R-HSA-9609646 HCMV Infection	2	60	17	3412	6.69	0.0349146	1.46	Q13409 O14576	https://reactome.org/PathwayBrowser/#/R-HSA-9609646	2.74201			EEF2	6454340	7193310	7863720	36990900	79935000	54342100			platelet granules	GO:1904813	ficolin-1-rich granule lumen	8153	6.06e-06	7.34e-05	5.78e-05	EEF2,EEF1A1,CSTB,IMPDH2,GNS,LRG1,CTSD,HSP90AB1	10
	Q8IUX4	APOBEC3F	0.457202	0.464553	0.499197	1.47926	1.50568	1.59411			R-HSA-2132295 MHC class II antigen presentation	2	65	17	3412	6.18	0.0404373	1.39	Q13409 O14576	https://reactome.org/PathwayBrowser/#/R-HSA-2132295	2.62761			LBP	8367240	11679200	8192000	33859200	40736900	50144100			platelet granules	GO:0035580	specific granule lumen	6153	9e-06	9.81e-05	7.72e-05	LYZ,LTF,PDXK,RAB27A,LRG1,CTSD	8
	Q8NBN7	RDH13	0.713573	0.902288	0.684604	1.52667	0.975357	1.19751			R-HSA-6807878 COPI-mediated anterograde transport	2	71	17	3412	5.65	0.0474761	1.32	Q13409 O14576	https://reactome.org/PathwayBrowser/#/R-HSA-6807878	2.49825			EIF4EBP1	1575390	1602880	1505920	3804420	4230500	4848530			platelet granules	GO:0042581	specific granule	8153	3.87e-05	0.000324661	0.000255528	LYZ,LTF,PDXK,CD59,DGAT1,RAB27A,LRG1,CTSD	8
	Q96PM5	RCHY1	0.611317	0.581518	1.00416	1.45843	1.09274	1.25184																CARHSP1	3242070	3205420	2503300	8934400	11933000	13101300			platelet granules	GO:0035770	ribonucleoprotein granule	10153	5.67e-05	0.000457851	0.000360356	YBX1,RPS4X,RPS6,RPLP0,CAPRIN1,PABPC4,CARHSP1,LSM14A,G3BP1,CNOT7	8
	Q9BV44	THUMPD3	0.706829	0.533876	0.61235	1.48846	0.931894	1.33894																PLD3	549180	525208	417401	1536290	1888740	2165920			platelet granules	GO:0035578	azurophil granule lumen	6153	8.1e-05	0.000608817	0.000479176	MPO,LYZ,RNASET2,GM2A,CREG1,GNS	7
	Q9C0H2	TTYH3	0.798525	0.597329	0.817605	0.972746	1.4011	1.41269																SLC6A4	4475280	3324710	3270170	2087710	976770	1454590			platelet granules	GO:0101002	ficolin-1-rich granule	8153	0.000107529	0.000772536	0.000608032	EEF2,EEF1A1,CSTB,IMPDH2,GNS,LRG1,CTSD,HSP90AB1	7
	Q9NX55	HYPK	0.74591	0.646238	0.884281	1.44585	1.08092	1.19679																HABP2	36092100	35701300	40133100	16967700	9825760	18548500			platelet granules	GO:0070820	tertiary granule	7153	0.000315743	0.00176492	0.0013891	LYZ,LTF,CSTB,CD59,FLG2,LRG1,CTSD	6
	Q9Y5U9	IER3IP1	0.735367	0.74563	0.760684	1.25432	1.22448	1.27947																VTN	314359000	360507000	291707000	155397000	113823000	164419000			platelet granules	GO:0005766	primary lysosome	7153	0.000223784	0.00128381	0.00101044	MPO,LYZ,RNASET2,GM2A,CREG1,GNS,LPCAT1	6
	Q9NW68	BSDC1	0.784574	0.577706	0.998903	1.25386	1.24601	1.13894																NID2	6706280	5455450	7279600	2374820	1836720	3868970			platelet granules	GO:0010494	cytoplasmic stress granule	5153	0.00054916	0.00299292	0.00235561	YBX1,CAPRIN1,PABPC4,LSM14A,G3BP1	5
																								F5	268829000	258867000	352397000	125212000	113669000	146971000			apoptosis	GO:2001244	positive regulation of intrinsic apoptotic signaling pathway	6150	1.15e-05	0.00127895	0.00116424	S100A9,S100A8,RPS3,RPS7,RACK1,RPL11	7
	37 down-regulated proteins																							PROC	2407210	2993030	3379440	1067280	875763	1148680			apoptosis	GO:2001235	positive regulation of apoptotic signaling pathway	7150	0.000140872	0.00907487	0.00826097	S100A9,S100A8,RPS3,RPS7,RACK1,RPL11,TIMP3	6
	Protein accession	Gene name	HD1	HD2	HD3	Sepsis1	Sepsis2	Sepsis3																LOXL3	9952190	7646710	8642590	3529340	3939680	4045280			apoptosis	GO:0043280	positive regulation of cysteine-type endopeptidase activity involved in apoptotic process	6150	0.00050665	0.0249439	0.0227067	S100A9,S100A8,RPS3,RACK1,CTSD,CASP1	6
	O15204	ADAMDEC1	1.31091	1.53543	1.11712	0.853633	0.625745	0.557157																EXOC3L4	2582080	2357360	2612320	822860	1079500	943541
	O95999	BCL10	1.2696	1.46796	1.31275	0.469547	0.589004	0.89113																PRNP	9201570	7201650	9219970	2682120	3985130	3471580
	P00736	C1R	1.1472	1.62343	0.979787	0.660026	0.806392	0.783165																SNX24	1775820	2166320	1875550	561115	796941	1014580
	P01701	IGLV1-51	1.40334	1.88512	0.840729	0.725628	0.543089	0.602094																TMEM123	1130960	1280330	1248940	367171	600442	522254
	P02452	COL1A1	1.31105	2.38099	0.904262	0.589428	0.473914	0.340356																PKHD1L1	8563940	7712340	6222490	2732120	2703120	2026350
	P02810	PRH1	1.34265	0.950424	1.36273	0.700583	0.711322	0.932287																EFNB1	4924510	5170550	4928840	2391890	1723000	1689880
	P06276	BCHE	1.10675	2.62213	0.888422	0.356392	0.634906	0.391394																MPL	1542640	1238940	1506360	684455	574359	426316
	P07951	TPM2	1.48649	1.52395	1.21721	0.432491	0.700757	0.639098																SLC35D3	1241550	787881	985902	264221	597139	290028
	P10586	PTPRF	1.58923	1.13837	1.0945	0.577237	0.766937	0.833724																ABHD11	7056700	4396270	5756500	2260770	3135370	2023850
	P11226	MBL2	1.07036	2.60034	1.02106	0.415187	0.516023	0.377027																DNM1	17351600	12491500	14249500	5789340	9223280	4583550
	P13591	NCAM1	1.15032	2.77526	0.888142	0.337729	0.59057	0.257981																SELENOP	18026000	18920600	16029100	4839590	7878910	4156970
	P18085	ARF4	1.34478	1.33176	1.19684	0.51007	0.944115	0.672443																ATP8A1	12932700	12257900	11931400	3980830	8261170	3546280
	P30711	GSTT1	1.53717	1.03637	1.24792	0.610788	0.567749	0.60125																ITIH2	275196000	285563000	230318000	94255000	183863000	85023300
	P36639	NUDT1	1.22437	1.402	1.06755	0.744831	0.93627	0.624984
	P51397	DAP	1.33957	2.03585	1.16313	0.61187	0.563628	0.28595
	P53779	MAPK10	1.93191	1.02547	1.16764	0.755003	0.712334	0.407647
	P55268	LAMB2	1.18879	1.31971	1.67193	0.49554	0.527211	0.796818
	P58215	LOXL3	1.07407	1.31344	1.31496	0.784809	0.820614	0.692106
	Q03154	ACY1	1.2202	1.31934	1.13851	0.566945	0.978468	0.776526
	Q15811	ITSN1	1.20011	1.57916	1.0551	0.621887	0.871817	0.67193
	Q16363	LAMA4	1.22781	1.28398	1.34085	0.547034	0.782051	0.818279
	Q6V1X1	DPP8	1.1349	1.36434	1.13751	0.931782	0.828888	0.602579
	Q76LX8	ADAMTS13	1.04062	1.54623	1.08141	0.733823	0.830268	0.767647
	Q96BM9	ARL8A	1.34594	1.14405	1.22367	0.728688	0.841858	0.715798
	Q96RQ3	MCCC1	1.27855	1.18574	1.3409	0.602318	0.856045	0.73644
	Q99698	LYST	1.19889	1.19379	1.28141	0.73211	0.874529	0.719275
	Q9BUN5	CCDC28B	1.17266	1.35237	1.11945	0.723046	0.886506	0.745968
	Q9BXD5	NPL	1.36425	1.14038	1.32168	0.720905	0.749159	0.703631
	Q9H2H8	PPIL3	1.11513	1.44037	1.16527	0.650001	0.880004	0.74922
	Q9HBL0	TNS1	1.26034	1.12477	1.2179	0.968164	0.799649	0.629181
	Q9NY15	STAB1	0.982789	1.13627	1.80726	0.659782	0.667105	0.746798
	Q9P2T1	GMPR2	1.35236	1.31632	1.1253	0.729587	0.870607	0.605827
	P80748	IGLV3-21	1.38021	1.76678	0.995679	0.370055	0.786556	0.700717
	O14498	ISLR	1.31302	1.53804	1.15666	0.610349	0.753681	0.628241
	P0DOX8	--	1.5847	1.84932	0.766655	0.65865	0.516336	0.624338
	Q9H7J1	PPP1R3E	1.50973	0.964829	1.3055	0.845121	0.789013	0.585806
	Q9UJC5	SH3BGRL2	1.31971	1.55953	1.0081	0.72758	0.819555	0.565519

## Sheet: Fig S2
Figure S2B	Sham	CLP		Figure S2F	WT	TLR4-/-		Figure S2J		WT						TLR4-/-
	0.822981	4.01365			0.98	0.88			Sham PPP	1.092	0.904	0.933	1.197	1.09	1.082	1.056	0.971	0.995	0.881	1.101	0.957
	1.09326	3.84367			0.94	0.43			CLP PPP	2.543	2.893	2.051	2.609	2.519	2.846	1.269	1.961	1.21	1.267	1.645	1.328
	1.03325	2.94748			1.06	0.57
	0.868838	2.1032			1.03	0.64
		2.4884			1.07	0.32		Figure S2K		WT					TLR4-/-
									Sham	0.813	0.836	0.839	0.834	0.843	0.834	0.818	0.836	0.807	0.83
									CLP	1.841	1.939	1.54	1.443	1.873	1.168	1.336	1.274	1.286	1.384
Figure S2C	Sham	CLP		Figure S2G	WT	TLR4-/-
	0.931013	1.61967			1.1	0.89
	0.704338	1.20801			0.9	0.77
	1.06248	1.63043			0.94	0.67
	1.04686	1.74639			1.03	0.73
		1.4219			0.99	0.44
Figure S2D	Vehicle	LPS		Figure S2H	WT	TLR4-/-
	1.4033	5.34198			1.04486	0.75367
	1.03774	3.37264			1.03263	0.955139
	0.57783	3.92689			1.10848	0.767537
	0.943396	5.87264			0.830343	0.779772
	1.03774	3.56132			0.983687	0.701468
Figure S2E	Vehicle	LPS		Figure S2I	WT	TLR4-/-
	1.07925	2.71698			1.15607	0.802773
	1.2566	2.11698			0.916704	0.723165
	0.973585	1.87925			0.955239	0.595432
	0.550943	1.70943			1.15236	0.6677
	1.13962	3.35094			0.819624	0.766395

## Sheet: Fig S3
Figure S3B	Resting	10 min	20 min	30 min
	475	1976	890	556
	548	1883	713	631
	517	1577	835	573
	491	1690	928	648
	457	1813	871	503
Figure S3E	Resting	Stimulated	Stimulated+GW4869
	0	45.51	16.83
	0	30.92	28.62
	0.1	33.45	10.79
	6.23	17.38	5.31
	1.44	27.72	13.67
Figure S3F	Non permeabilized
	HD PPP	Sepsis PPP
	416	825
	401	605
	508	764
	418	723
	337	815
	Permeabilized
	HD PPP	Sepsis PPP
	3753	2169
	4276	2148
	4456	3338
	4106	2137
	3603	2843

## Sheet: Fig S4
Figure S4A	DAY	Control					anti-HSP90α
	0	1187	908	827	1025	941	822	926	1176	972	958
	1	1182	1115	898	710	1178	949	823	1189	885	1178
	2	1165	767	726	1156	1155	1125	941	908	1049	983
	3	1184	1184	858	1059	825	1104	1175	1043	774	1011
	4	1071	1011	1093	802	781	902	1130	823	1129	709
	5	953	1170	1148	910	1064	1068	1144	1007	900	988
Figure S4B	Control	anti-HSP90α		Figure S4C	Control	anti-HSP90α		Figure S4C	TNF-α
	6.73	8.03			9.69	9.02			Control	anti-HSP90α
	4.39	7.07			11.33	9.39			17.71	15.29
	8.48	8.89			10	8.37			19.87	18.85
	6.03	9.17			11.35	9.52			14.58	11.88
	8.79	8.41			8.96	11.39			11.32	15.84
	6.24	4.15			8.59	8.57			11.73	17.14
									10.04	11.21
									IL-6
									Control	anti-HSP90α
									29.2	17.12
									19.47	28.08
									13.6	12.71
									15.39	25.14
									21	14.3
									13.21	29.31
									IL-1β
									Control	anti-HSP90α
									13.73	16.23
									10.74	17.56
									19.9	17.99
									15.26	15.94
									13.82	12.13
									16.64	15.66

[truncated: 7 more sheets: Fig S6, Fig S7, Fig S8, Fig S9, Fig S10, Table 1, Sheet2]
